# Supplementary material for: Environmental variables associated with anopheline larvae distribution and abundance in Yanomami villages within unaltered areas of the Brazilian Amazon
Source: Parasit Vectors. 2017 Nov 16;10:571. doi: 10.1186/s13071-017-2517-6 (PMC5691859; doi:10.1186/s13071-017-2517-6)
Supplement: Supplementary file 1 — Total and percentage of late instar anopheline larvae collected per village. (XLSX 12 kb) [file 13071_2017_2517_MOESM1_ESM.xlsx]

## Sheet: Plan1
Table S1. Total and percentage of late instar anopheline larvae collected per village.
	TOOTOTOBI COMMUNITY
species/village	Raxasi	Apiahik	Mahaxipoha	Koiopi	Total
	N(%)	N(%)	N(%)	N(%)	N(%)
An. darlingi	0	0	0**	0	0
An. oswaldoi (s.l.)	57 (53.8)	65 (33.7)	68 (37.8)	131 (68.2)	321 (47.8)
An. mattogrossensis	4 (3.8)	83 (43.0)	11 (6.1)	6 (3.1)	104 (15.5)
An. guarao-like	21 (19.8)	8 (4.1)	51 (28.3)	24 (12.5)	104 (15.5)
An. costai-like	21 (19.8)	11 (5.7)	25 (13.9)	30 (15.6)	87 (13.0)
An. triannulatus (s.s.)	0	24 (12.4)	14 (7.8)	0	38 (5.7)
An. kompi	0	0	4 (2.2)	0	4 (0.6)
An. intermedius	3 (2.8)	0	0	0	3 (0.4)
An. nimbus	0	0	3 (1.7)	0	3 (0.4)
Chagasia bonneae	0	2 (1.0)	4 (2.2)	1 (0.5)	7 (1.0)
Total	106	193	180	192	671
	PARAFURI COMMUNITY
species/village	Warareu	Komomassipe	Xaruna	Makabey	Health Post	Total
	N(%)	N(%)	N(%)	N(%)	N(%)	N(%)
An. darlingi	10 (4.9)	395 (93.2)	0	0	2(3.5)	407 (53.3)
An. triannulatus (s.s.)	100 (49.3)	8 (1.9)	1 (2.4)	1 (2.6)	53 (93.0)	163 (21.4)
An. oswaldoi (s.l.)	53 (26.1)	9 (2.1)	1 (2.4)	16 (42.1)	2 (3.5)	81 (10.6)
An. costai-like	1 (0.5)	5 (1.2)	31 (75.6)	13 (34.2)	0	50 (6.6)
An. guarao-like	20 (9.9)	6 (1.4)	5 (12.2)	6 (15.8)	0	37 (4.8)
An. squamifemur	7 (3.4)	0	0	0	0	7 (0.9)
An. nimbus	0	0	2 (4.9)	0	0	2 (0.3)
An. kompi	0	0	0	1 (2.6)	0	1 (0.1)
An. thomasi	0	0	1 (2.4)	0	0	1 (0.1)
Chagasia bonneae	12 (5.9)	1 (0.2)	0	1 (2.6)	0	14 (1.8)
Total	203	424	41	38	57	763
	MARARI COMMUNITY
species/village	Alapusi	Castanha/Ahima	Gasolina	Taibrapa	Taibrapa 2	Total
	N(%)	N(%)	N(%)	N(%)	N(%)	N(%)
An. darlingi	3 (2.3)	15 (16.0)	42 (47.7)	36 (35.6)	0**	96 (18.0)
An. oswaldoi (s.l.)	101 (77.1)	59 (62.8)	7 (8.0)	48 (47.5)	3 (2.5)	218 (41.0)
An. nuneztovari (s.l.)	0	0	0	0	79 (66.9)	79 (14.8)
An. mattogrossensis	7 (5.3)	0	1 (1.1)	0	26 (22.0)	34 (6.4)
An. guarao-like	7 (5.3)	11 (11.7)	1 (1.1)	9 (8.9)	0	28 (5.3)
An. costai-like	0	8 (8.5)	17 (19.3)	1 (1.0)	2 (1.7)	28 (5.3)
An. intermedius	0	0	11 (12.5)	1 (1.0)	0	12 (2.3)
An. nimbus	0	0	9 (10.2)	0	0	9 (1.7)
An. triannulatus (s.s.)	0	0	0	0	8 (6.8)	8 (1.5)
Chagasia bonneae	13 (9.9)	1 (1.1)	0	6 (5.9)	0	20 (3.8)
Total	131	94	88	101	118	532
