# Supplementary material for: Environmental variables associated with anopheline larvae distribution and abundance in Yanomami villages within unaltered areas of the Brazilian Amazon
Source: Parasit Vectors. 2017 Nov 16;10:571. doi: 10.1186/s13071-017-2517-6 (PMC5691859; doi:10.1186/s13071-017-2517-6)
Supplement: Supplementary file 2 — Dataset used for univariate and multivariate statistical analysis. (XLSX 263 kb) [file 13071_2017_2517_MOESM2_ESM.xlsx]

## Sheet: Criadouros
Table S2. Dataset used for univariate and multivariate statistical analysis
codigo	campanha	UniqueKey	Recstatus	distanciamaloca	totall1	temperatura	ph	condutividade	tds	salinidade	oxigeniomgl	oxigenioporce	perimetropesquisado	totalpontos	totalpontospositivos	totalconchadas	totalconchadaspositivas	totalanofelino	totall2	totall3	totall4	darlingi	oswaldoi	forattini	intermedius	triannulatus	mattogrosensis	hemiptera	coleoptera	odonata	voador	dados	polobase	maloca	tipo	agua	natureza	correnteza	oleo	alga	peixe	culicineos	girino	emergente	flutuante	Data	exposicaosol	floatingdebris	submersaca
CTK1	2	1	1	126																												2	1	4	6	1										2015-02-04
CTK2	2	2	1	212	3	26	7.8	141	101	71				75	6	150	7	8	4	1	0	0	1		0	0	0		46	0	0	2	1	4	9	2	1	2	2	1	2	3	2	4	4	2013-02-04	2	1	4
CTK3	2	3	1	755	1	28	8	31	22	22				21	1	42	1	1	0	0	0	0	0		0	0	0		4	0	0	2	1	4	9	2	3	2	2	1	2	1		4	4	2013-02-05	1	1	4
CTK4	2	4	1	786																												2	1	4	4	1										2013-02-05
CTK7	2	5	1	818																												2	1	4	4	1										2013-02-05
CTK8	2	6	1	575																												2	1	4	4	1										2013-02-05
CTK9	2	7	1	326																												2	1	4	7	1										2013-02-05
CTK10	2	8	1	585																												2	1	4	4	1										2013-02-05
CTK11	2	9	1	623																												2	1	4	4	1										2013-02-05
CTK12	2	10	1	320																												2	1	4	4	1										2013-02-05
CTK16	2	11	1	525																												2	1	4	4	1										2013-02-05
CTK17	2	12	1	283																												2	1	4	4	1										2013-02-05
CTK18	2	13	1	276																												2	1	4	4	1										2013-02-05
CTK19	2	14	1	237																												2	1	4	4	1										2013-02-05
CTA1	2	15	1	203																												2	1	2	3	1										2013-02-01
CTA2	2	16	1	365																												2	1	2	6	1										2013-02-01
CTA3	2	17	1	396																												2	1	2	3	1										2013-02-01
CTA5	2	18	1	379	0									3	0	6	0	0	0	0	0	0	0		0	0	0		0	0	0	2	1	2	4	2	3	2	1	1	1	1		4	4	2013-02-01	1	1	4
CTA6	2	19	1	318																												2	1	2	3	1										2013-02-01
CTA7	2	20	1	858																												2	1	2	7	1										2013-02-01
CTA8	2	21	1	1280	0	26.4	7.3	75	53	41				88	2	176	2	2	1	0	1	0	1		0	0	1		111	0	26	2	1	2	1	2	3	2	2	1	2	1	2	4	4	2013-02-01	2	1	4
CTA10	2	22	1	369	0	27.4	7.2	113	78	57				5	0	10	0	0	0	0	0	0	0		0	0	0		0	0	0	2	1	2	1	2	3	2	2	1	2	1	2	4	4	2013-02-02	3	1	4
CTA11	2	23	1	485																												2	1	2	7	1										2013-02-02
CTA12	2	24	0	673																												2	1	2	3	1		3	2	4	2	1	2			2013-02-01
CTA12	2	25	1	673																												2	1	2	3	1										2013-02-01
CTA13	2	26	1	623																												1	1	2	2	2										2013-02-01
CTA15	2	27	1	793																												2	1	2	3	1										2013-02-01
CTA16	2	28	1	364																												2	1	2	4	1										2013-02-01
CTA18	2	29	1	186																												2	1	2	6	1										2013-02-01
CTA19	2	30	1	886																												1	1	2	1	2										2013-02-02
CTA20	2	31	1	871	0	26.3	7.5	137	98	68				43	0	86	0	0	0	0	0	0	0		0	0	0		0	0	0	2	1	2	4	2	3	2	2	1	1	1		4	4	2013-02-02	1	1	4
CTA21	2	32	1	153																												2	1	2	3	1										2013-02-02
CTA22	2	33	1	945																												1	1	2	1	2										2013-02-02
CTA23	2	34	1	521																												1	1	2	4											2013-02-02
CTM1	2	35	1	332																												2	1	3	6	1										2013-01-27
CTM2	2	36	1	289																												2	1	3	3	1										2013-01-27
CTM3	2	37	1	187																												2	1	3	3	1										2013-01-27
CTM4	2	38	1	955																												2	1	3	4	1										2013-01-27
CTM5	2	39	1	575	1	28.6	7.4	61	43	35				57	17	114	19	22	6	3	12	0	11		0	0	0		8	30	2	2	1	3	1	2	2	2	3	1	2	1		4	4	2013-01-27	1	1	4
CTM7	2	40	1	568	5	27.7		56	35	32				81	8	162	9	15	6	2	2	0	0		0	4	0		1	5	1	2	1	3	1	2	1	2	1	2	2	1		2	3	2013-01-26	3	2	4
CTM8	2	41	1	327	0	23.8	0	47	33	28				6	1	12	1	1	1	0	0	0	0		0	0	0		3	3	0	2	1	3	9	2	2	2	3	1	1	1		4	4	2013-01-27	1	1	4
CTM9	2	42	1	206																												2	1	3	4	1										2013-01-27
CTM10	2	43	1	324																												2	1	3	6	1										2013-01-27
CTR1	2	44	1	330																												2	1	1	3	1										2013-01-22
CTR2	2	45	1	171																												2	1	1	3	1										2013-01-22
CTR3	2	46	1	171	0									15	0	30	0	0	0	0	0	0	0		0	0	0		0	0	0	2	1	1	1	2	3	2	2	1	2	4		4	4	2013-01-22	2	4	4
CTR5	2	47	1	1027																												2	1	1	4	1										2013-01-22
CTR7	2	48	1	506	0	25.8		40	29	26				7	1	14	1	1	0	0	1	0	0		0	0	0		0	0	0	2	1	1	9	2	3	2	2	1	1	1		4	4	2013-01-22	2	1	4
CTR8	2	49	1	259																												2	1	1	6	1										2013-01-22
CTR10	2	50	1	190																												2	1	1	3	1										2013-01-22
CTR11	2	51	1	208	0	24.6		114	81	58				10	1	20	1	1	1	0	0	0	0		0	0	0		0	0	0	2	1	1	9	2	3	2	2	1	2	3		4	4	2013-01-24	1	1	4
CTR12	2	52	1	973																												2	1	1	5	1										2013-01-24
CTR13	2	53	1	884																												1	1	1	1											2013-01-24
CTR14	2	54	1	268																												2	1	1	4	1										2013-01-24
CTP1	2	55	1	149																												1	1	5	4
CTP2	2	56	1	249																												1	1	5	4
CTP3	2	57	1	650																												1	1	5	2
CTP4	2	58	1	150																												1	1	5	4
CPW1	2	59	1	77	0	22.8	6.3	38	26	24				96	4	192	5	5	0	0	5	0	4		0	0	0		1	22	0	2	2	6	1	2	1	2	3	1	2	1		2	4	2013-02-23	1	1	4
CPW2	2	60	1	157	0	23.3	6.6	50	35	29				87	0	174	0	0	0	0	0	0	0		0	0	0		3	3	0	2	2	6	1	2	1	2	1	1	2	2		1	4	2013-02-22	1	1	4
CPW3	2	61	1	249	0	22.6	6.4	38	27	25				50	1	100	1	1	0	1	0	0	0		0	0	0		1	1	0	2	2	6	2	2	1	2	1	1	2	1		2	4	2013-02-22	1	1	4
CPW4	2	62	1	733	0	22		20	14	17				26	0	52	0	0	0	0	0	0	0		0	0	0		0	0	0	2	2	6	3	2	1	2	1	1	1	1		2	4	2013-02-22	1	2	4
CPW5	2	63	1	775																												1	2	6	6	2										2013-02-22
CPW6	2	64	1	1057	0	22.9	6.5	22	15	18				78	3	156	3	3	1	2	0	0	0		0	0	0		0	0	2	2	2	6	1	2	2	2	1	2	2	1		3	4	2013-02-22	2	2	4
CPW7	2	65	1	1091	0									13	0	26	0	0	0	0	0	0	0		0	0	0		0	0	0	2	2	6	4	2	1	2	1	1	1	2		4	4	2013-02-22	1	1	4
CPW8	2	66	1	215	0	23	5.9	33	23	22				41	2	82	2	2	0	1	1	0	0		0	0	0		0	0	0	2	2	6	3	2	1	2	1	1	2	1		1	4	2013-02-22	1	1	4
CPW9	2	67	1	389	0	21.9	6.31	50	35	28				42	1	84	1	1	0	0	1	0	0		0	0	0		0	2	0	2	2	6	4	2	1	2	1	1	1	4		1	4	2013-02-22	1	2	4
CPW10	2	68	1	390	0									6	0	12	0	0	0	0	0	0	0		0	0	0		0	0	0	2	2	6	2	2	1	2	1	1	2	1		2	4	2013-02-23	2	1	4
CPW11	2	69	1	429	0	22.6	6.3	37	23	21				48	0	96	0	0	0	0	0	0	0		0	0	0		0	0	0	2	2	6	3	2	1	2	1	1	1	1		3	4	2013-02-23	1	2	4
CPW12	2	70	1	449	0	22.6	6.3	39	28	24				37	0	74	0	0	0	0	0	0	0		0	0	0		0	0	0	2	2	6	2	2	1	2	1	1	2	2		4	4	2013-02-23	1	1	4
CPW13	2	71	1	923	0	22.5	6.2	45	32	27				87	1	174	1	1	0	0	1	0	0		0	0	0		0	1	0	2	2	6	2	2	1	2	1	1	1	1		2	4	2013-02-22	1	2	4
CPW14	2	72	1	879																												1	2	6	1	2										2013-02-23
CPW15	2	73	1	446																												1	2	6	6	2										2013-02-23
CPW17	2	74	1	301																												1	2	6	1	2										2013-02-23
CPK1	2	75	1	214	1	23	6.9	17	12	16				94	2	188	2	2	0	1	0	2	0		0	0	0		2	0	1	2	2	7	1	2	1	2	1	1	2	1	0	1	4	2013-02-12	3	3	4
CPK2	2	76	1	178	0	22.8	6.2	17	13	16				38	0	76	0	0	0	0	0	0	0		0	0	0		0	0	0	2	2	7	2	2	1	2	1	1	2	1	0	2	4	2013-02-12	2	3	4
CPK3	2	77	1	542	0									56	0	112	0	0	0	0	0	0	0		0	0	0		1	5	0	2	2	7	2	2	1	2	1	1	2	3	0	1	4	2013-02-12	1	1	4
CPK4	2	78	1	102	0	22.7		42	30	26				42	1	84	1	1	0	0	1	0	0		0	0	0		19	6	0	2	2	7	7	2	1	1	1	1	2	1	0	4	4	2013-02-13	1	2	4
CPK5	2	79	1	34	0	23.5	6.4	37	24	23				27	0	54	0	0	0	0	0	0	0		0	0	0		1	4	0	2	2	7	1	2	1	2	1	2	1	1	0	1	4	2013-02-11	2	1	4
CPK6	2	80	1	217	0	22.1	6.1	15	11	15				23	0	46	0	0	0	0	0	0	0		0	0	0		0	0	0	2	2	7	5	2	1	2	1	1	1	2	0	4	4	2013-02-11	1	1	4
CPK7	2	81	1	543	1	24.5	5.9	19	13	17				5	1	10	2	2	0	0	1	0	0		0	0	0		0	0	0	2	2	7	4	2	1	2	1	1	1	1	0	3	4	2013-02-12	2	3	4
CPK8	2	82	1	598	0	22.2	7	21	15	17				10	0	20	0	0	0	0	0	0	0		0	0	0		1	1	0	2	2	7	6	2	1	1	1	1	1	1	0	1	4	2013-02-12	1	1	4
CPK9	2	83	1	21																												1	2	7	6	2										2013-02-12
CPK10	2	84	1	48																												1	2	7	5	1										2013-02-12
CPM1	2	85	1	459	0	22.4	6.3	12	9	14				53	2	106	2	2	2	0	0	0	0		0	0	0		0	0	0	2	2	9	7	2	1	1	1	1	1	1		1	4	2013-02-15	1	1	4
CPM2	2	86	1	840	0	21.8		13	10	15				11	0	22	0	0	0	0	0	0	0		0	0	0		0	0	0	2	2	9	7	2	1	1	1	1	2	1		2	4	2013-02-16	1	2	4
CPM3	2	87	1	643	0	23		20	14	17				90	0	180	0	0	0	0	0	0	0		0	0	0		0	8	0	2	2	9	3	2	2	2	1	1	2	1		3	4	2013-02-16	1	3	4
CPM4	2	88	1	499	0	23.9	6	68	48	37				99	0	198	0	0	0	0	0	0	0		0	0	0		0	6	0	2	2	9	1	2	1	2	1	1	2	1		3	4	2013-02-16	2	3	4
CPM5	2	89	1	1017	0	22		16	11	15				25	0	50	0	0	0	0	0	0	0		0	0	0		0	0	0	2	2	9	4	2	1	2	1	1	1	1		3	4	2013-02-16	1	2	4
CPM6	2	90	1	176																												2	2	9	4	1										2013-02-16
CPM10	2	91	1	1153																												1	2	9	4	2										2013-02-16
CPM11	2	92	1	414																												1	2	9	6	2										2013-02-16
CPM12	2	93	1	138																												1	2	9	4	1										2013-02-16
CPX1	2	94	1	335	0									8	0	16	0	0	0	0	0	0	0		0	0	0		0	1	0	2	2	8	6	2	1	1	1	2	1	1		2	4	2013-02-19	2	1	4
CPX2	2	95	1	532	0									29	0	58	0	0	0	0	0	0	0		0	0	0		0	1	0	2	2	8	7	2	1	1	1	1	2	4		1	4	2013-02-19	1	2	4
CPX3	2	96	1	215	0									7	0	14	0	0	0	0	0	0	0		0	0	0		0	0	0	2	2	8	6	2	1	1	2	2	2	1		1	4	2013-02-19	1	1	4
CPX4	2	97	1	333	0									13	0	26	0	0	0	0	0	0	0		0	0	0		0	1	0	2	2	8	4	2	1	2	2	2	2	1		4	4	2013-02-19	1	1	4
CPX5	2	98	1	513	0	23.8	5.5	16	12	16				47	1	94	1	1	1	0	0	0	0		0	0	0		0	3	0	2	2	8	6	2	1	1	1	1	1	1		1	4	2013-02-18	1	1	4
CPX6	2	99	1	369	0	22.6	5.8	21	15	17				60	1	120	1	1	1	0	0	0	0		0	0	0		0	9	0	2	2	8	4	2	1	2	1	1	1	1		1	4	2013-02-19	1	3	4
CPX7	2	100	1	53																												1	2	8	4	1										2013-02-19
CPX8	2	101	1	664																												1	2	8	7	2										2013-02-19
CPX9	2	102	1	937																												1	2	8	2	2										2013-02-19
CPX10	2	103	1	890																												1	2	8	6											2013-02-19
CPX11	2	104	1	232																												1	2	8	7	2										2013-02-19
CPX12	2	105	1	313																												1	2	8	6	2										2013-02-19
CPX13	2	106	1	311																												1	2	8	7	2										2013-02-19
CPX15	2	107	1	1010																												1	2	8	2	2										2013-02-19
CPR1	2	108	1	412																												1	2	10	1	2
CPR2	2	109	1	513																												1	2	10	2	2
CTK1	3	110	1	126																												2	1	4	6	1										2013-04-12
CTK2	3	111	1	212	0	27.2	7.14	65	46	37		1		31	3	62	3	4	1	3	0	0	1		0	0	0		12	1	0	2	1	4	7	2	3	1	1	1	2	1		4	4	2013-04-12	2	2	4
CTK3	3	112	1	755	1									21	1	42	1	1	0	0	0	0	0		0	0	0		0	0	0	2	1	4	9	2	3	2	1	1	2	1	2	4	4	2013-04-12	1	1	4
CTK4	3	113	1	786																												2	1	4	4	1										2013-04-12
CTK7	3	114	1	818	3	25.8	5.75	31	22	28				59	7	118	8	11	4	3	1	0	3		0	0	0		5	0	2	2	1	4	4	2	1	2	2	1	1	2		4	4	2013-04-12	1	1	4
CTK8	3	115	1	575																												2	1	4	4	1										2013-04-12
CTK9	3	116	1	326	0	26	7.03	71	50	40				37	4	74	5	5	3	2	0	0	1		0	0	0		0	1	0	2	1	4	9	2	1	2	1	1	2	2		4	4	2013-04-13	1	1	4
CTK10	3	117	1	585	1	25.7	6.8	64	46	36				49	5	98	5	12	4	5	2	0	2		0	0	0		8	0	0	2	1	4	4	2	1	2	1	1	2	1		4	4	2013-04-13	1	1	4
CTK11	3	118	1	623	0	28.9	6.17	16	11	17				12	0	24	0	0	0	0	0	0	0		0	0	0		1	1	0	2	1	4	4	2	1	2	1	1	1	1		4	4	2013-04-13	1	4	4
CTK12	3	119	1	320																												2	1	4	4	1										2013-04-13
CTK16	3	120	1	525																												2	1	4	4	1										2013-04-13
CTK17	3	121	1	283																												2	1	4	4	1										2013-04-13
CTK18	3	122	1	276																												2	1	4	4	1										2013-04-13
CTK19	3	123	1	237																												2	1	4	4	1										2013-04-13
CTA1	3	124	1	203																												2	1	2	3	1										2013-04-09
CTA2	3	125	1	365																												2	1	2	6	1										2013-04-09
CTA3	3	126	1	396																												2	1	2	3	1										2013-04-09
CTA5	3	127	1	379	0									11	0	22	0	0	0	0	0	0	0		0	0	0		0	0	0	2	1	2	4	1	1	2	1	1	1	1		4	4	2013-04-09	1	1	4
CTA6	3	128	1	318																												2	1	2	3	1										2013-04-09
CTA7	3	129	1	858																												2	1	2	7	1										2013-04-09
CTA8	3	130	1	1280	5	26.4	7.33	60	43	35				96	25	192	26	39	14	9	11	0	18		0	0	3		83	1	0	2	1	2	1	2	2	2	1	1	2	1		1	4	2013-04-09	2	1	4
CTA10	3	131	1	369																												1	1	2	1	2										2013-04-09
CTA11	3	132	1	485																												2	1	2	7	1										2013-04-09
CTA12	3	133	1	673																												2	1	2	3	1										2013-04-09
CTA13	3	134	1	623																												1	1	2	2	2										2013-04-09
CTA15	3	135	1	793																												2	1	2	3	1										2013-04-09
CTA16	3	136	1	364																												2	1	2	4	1										2013-04-09
CTA18	3	137	1	186																												2	1	2	6	1										2013-04-09
CTA19	3	138	1	886	0	28.7	6.72	53	38	32				34	1	68	1	1	1	0	0	0	0		0	0	0		3	0	0	2	1	2	1	2	2	2	1	1	2	2		4	4	2013-04-09	1	1	4
CTA20	3	139	1	871																												1	1	2	4	2										2013-04-09
CTA21	3	140	1	153																												2	1	2	3	1										2013-04-09
CTA22	3	141	1	945																												1	1	2	1	2										2013-04-09
CTA23	3	142	1	521																												1	1	2	4	1										2013-04-09
CTM1	3	143	1	332	0	23.8	5.59	13	10	15				50	1	100	1	1	0	1	0	0	0		0	0	0		0	0	0	2	1	3	6	2	1	1	1	1	2	1		1	4	2013-04-20	1	1	4
CTM2	3	144	1	289	2	24.7	6.45	53	36	31				96	4	192	4	7	2	3	0	0	0		0	0	0		1	0	0	2	1	3	3	2	1	2	1	1	2	3		1	4	2013-04-20	2	3	4
CTM3	3	145	1	187	0	24.6	6.31	37	26	24				51	0	102	0	0	0	0	0	0	0		0	0	0		0	0	0	2	1	3	3	2	1	2	1	1	1	3		1	4	2013-04-19	1	3	4
CTM4	3	146	1	955	0	25.8	5.97	22	16	19				18	0	36	0	0	0	0	0	0	0		0	0	0		0	0	0	2	1	3	4	2	1	2	1	1	1	1		2	4	2013-04-19	2	3	4
CTM5	3	147	1	575	0	23.8	6.39	37	21	24				62	0	124	0	0	0	0	0	0	0		0	0	0		0	0	0	2	1	3	1	2	1	2	1	1	2	1		1	4	2013-04-20	1	2	4
CTM7	3	148	1	568	0	25.5	6.63	23	16	19				89	0	178	0	0	0	0	0	0	0		0	0	0		0	9	39	2	1	3	1	2	1	2	1	2	2	1		3	3	2013-04-19	3	3	4
CTM8	3	149	1	327																												2	1	3	7	1										2013-04-19
CTM9	3	150	1	206																												2	1	3	4	1										2013-04-19
CTM10	3	151	1	324																												2	1	3	6	1										2013-04-19
CTR1	3	152	1	330																												2	1	1	3	1										2013-04-17
CTR2	3	153	1	171																												2	1	1	3	1										2013-04-17
CTR3	3	154	1	171	1	25.3	6.81	39	28	26				83	2	166	2	2	0	0	1	0	1		0	0	0		5	1	0	2	1	1	1	2	1	2	1	1	2	1		4	4	2013-04-17	2	1	4
CTR5	3	155	1	1027	0	26.5	5.81	21	15	18				30	0	60	0	0	0	0	0	0	0		0	0	0		0	0	0	2	1	1	4	2	2	2	1	1	1	2		4	4	2013-04-17	1	3	4
CTR7	3	156	1	506	0	25.8	6.25	19	14	12				32	1	64	1	1	1	0	0	0	0		0	0	0		4	0	0	2	1	1	7	2	2	1	1	2	2	1		1	4	2013-04-16	2	1	4
CTR8	3	157	1	259	0	25	6.47	19	14	18				31	1	62	1	1	0	1	0	0	0		0	0	0		4	0	0	2	1	1	6	2	1	1	1	1	1	1		4	4	2013-04-17	1	2	4
CTR10	3	158	1	190	0									16	0	32	0	0	0	0	0	0	0		0	0	0		0	0	0	2	1	1	3	2	2	2	1	1	1	2		4	4	2013-04-17	1	1	4
CTR11	3	159	1	208	0	24.9	6.86	30	21	22				57	3	114	3	4	3	1	0	0	0		0	0	0		3	0	0	2	1	1	7	2	3	1	1	1	2	3		4	4	2013-04-17	1	1	4
CTR12	3	160	1	973																												2	1	1	5	1										2013-04-17
CTR13	3	161	1	884																												1	1	1	1	2										2013-04-17
CTR14	3	162	1	268																												2	1	1	4	1										2013-04-17
CTP1	3	163	1	149																												1	1	5	4
CTP2	3	164	1	249																												1	1	5	4
CTP3	3	165	1	650																												1	1	5	2
CTP4	3	166	1	150																												1	1	5	4
CPW1	3	167	1	77	0	22.6	6.42	15	11	15				100	0	200	0	0	0	0	0	0	0		0	0	0		0	0	0	2	2	6	1	2	2	2	1	1	2	3		2	4	2013-04-25	1	2	4
CPW2	3	168	1	157	0	22.7	6.57	14	10	15				98	0	196	0	0	0	0	0	0	0		0	0	0		3	0	0	2	2	6	1	2	1	2	1	1	2	1		1	4	2013-04-25	1	1	4
CPW3	3	169	1	249	1									50	1	100	1	1	0	0	0	0	0		0	0	0		0	0	0	2	2	6	2	2	1	2	1	1	2	1		2	4	2013-04-25	1	3	4
CPW4	3	170	1	733	0	22.9	6.25	15	11	15				55	1	110	1	1	0	1	0	0	0		0	0	0		0	0	1	2	2	6	3	2	1	2	1	1	2	3		2	4	2013-04-26	1	1	4
CPW5	3	171	1	775	0	23	6.73	25	18	19				48	0	96	0	0	0	0	0	0	0		0	0	0		0	0	0	2	2	6	6	2	1	1	1	1	2	1		2	4	2013-04-26	1	1	4
CPW6	3	172	1	1057	0	27.7								71	0	142	0	0	0	0	0	0	0		0	0	0		0	0	0	2	2	6	1	2	2	2	1	1	2	1		3	4	2013-04-26	2	2	4
CPW7	3	173	1	1091	0	22.9	6.38	21	15	18				24	0	48	0	0	0	0	0	0	0		0	0	0		0	0	0	2	2	6	4	2	1	2	1	1	1	1		4	4	2013-04-26	1	1	4
CPW8	3	174	1	215	0	22.7	6.4	12	9	14				10	0	20	0	0	0	0	0	0	0		0	0	0		0	0	0	2	2	6	3	2	1	2	1	1	2	1		1	4	2013-04-26	1	2	4
CPW9	3	175	1	389	0	23	6.12	28	15	17				45	2	90	2	2	1	1	0	0	0		0	0	0		0	2	0	2	2	6	4	2	1	2	1	1	1	3		1	4	2013-04-27	1	3	4
CPW10	3	176	1	390	0	23.4	6.44	22	17	19				12	1	24	1	1	0	0	1	0	0		0	0	0		0	0	0	2	2	6	2	2	1	2	1	1	1	1		2	4	2013-04-27	2	2	4
CPW11	3	177	1	429	0	23	6.55	26	19	20				24	0	48	0	0	0	0	0	0	0		0	0	0		0	0	0	2	2	6	3	2	2	2	1	1	2	1		3	4	2013-04-27	1	2	4
CPW12	3	178	1	449	1	23	6.57	20	14	17				23	4	46	4	4	2	1	0	0	0		0	0	0		0	0	0	2	2	6	2	2	2	2	1	1	2	1		4	4	2013-04-27	1	1	4
CPW13	3	179	1	923																												1	2	6	2	2										2013-04-27
CPW14	3	180	1	879																												1	2	6	1	2										2013-04-27
CPW15	3	181	1	446																												1	2	6	6	2										2013-04-27
CPW17	3	182	1	301																												1	2	6	1	2										2013-04-27
CPK1	3	183	1	214	2	23.8	6.34	15	11	16				100	3	200	3	4	1	0	1	3	0		0	0	0		1	0	0	2	2	7	1	2	1	2	1	1	2	1		2	4	2013-05-06	3	2	4
CPK2	3	184	1	178	0	22.9	6.89	15	10	15				70	1	140	1	1	0	0	1	0	0		0	0	0		0	0	0	2	2	7	2	2	1	2	1	1	2	1		1	4	2013-05-07	2	3	4
CPK3	3	185	1	542	0	23.4	6.77	14	10	15				50	1	100	1	1	0	0	1	0	0		0	0	0		0	4	0	2	2	7	2	2	1	2	1	1	2	1		2	4	2013-05-07	1	1	4
CPK4	3	186	1	102	0	23.8	7	48	36	29				45	0	90	0	0	0	0	0	0	0		0	0	0		0	1	0	2	2	7	7	2	1	1	1	1	2	1		1	4	2013-05-07	1	1	4
CPK5	3	187	1	34	0	26.4	6.93	31	22	23				40	0	80	0	0	0	0	0	0	0		0	0	0		0	0	0	2	2	7	1	2	1	2	1	1	2	1		2	4	2013-05-06	2	1	4
CPK6	3	188	1	217	0	23.3	6.68	17	9	14				24	0	48	0	0	0	0	0	0	0		0	0	0		0	0	0	2	2	7	5	2	1	2	1	1	1	2		4	4	2013-05-06	1	1	4
CPK7	3	189	1	543	0	23.6	6.58	23	17	18				79	0	158	0	0	0	0	0	0	0		0	0	0		11	3	0	2	2	7	4	2	1	2	1	1	2	2		3	4	2013-05-07	2	3	4
CPK8	3	190	1	598	0	22.8	7.01	26	19	20				51	1	102	1	2	2	0	0	0	0		0	0	0		0	0	0	2	2	7	6	2	1	1	1	1	1	1		1	4	2013-05-07	1	1	4
CPK9	3	191	1	21																												1	2	7	6	2										2013-05-07
CPK10	3	192	1	48																												1	2	7	5											2013-05-07
CPK11	3	193	1	515																												1	2	7	6	2										2013-05-07
CPM1	3	194	1	459	0	23.6	6.25	13	9	15				25	0	50	0	0	0	0	0	0	0		0	0	0		0	0	0	2	2	9	7	2	1	1	1	1	1	1		1	4	2013-04-30	1	1	4
CPM2	3	195	1	840	0	23	6.5	15	10	15				50	0	100	0	0	0	0	0	0	0		0	0	0		0	0	0	2	2	9	7	2	1	1	1	1	1	3		2	4	2013-04-29	1	1	4
CPM3	3	196	1	643																												1	2	9	3	1										2013-05-01
CPM4	3	197	1	499	0	24.1	6.52	24	17	19				25	0	50	0	0	0	0	0	0	0		0	0	0		0	0	0	2	2	9	1	2	1	2	1	1	2	1		3	4	2013-04-30	2	1	4
CPM5	3	198	1	1017	0	23	6.5	14	10	15				35	0	70	0	0	0	0	0	0	0		0	0	0		0	0	0	2	2	9	4	2	1	2	1	1	1	1		3	4	2013-04-30	1	3	4
CPM6	3	199	1	176	0	23.9	7.83	52	37	31				50	0	100	0	0	0	0	0	0	0		0	0	0		0	0	0	2	2	9	4	2	1	2	1	1	1	1		1	4	2013-04-29	2	3	4
CPM10	3	200	1	1153	0									49	3	98	3	3	0	0	3	0	0		0	0	0		0	0	0	2	2	9	4	2	1	2	1	1	1	1		3	4	2013-04-30	1	3	4
CPM11	3	201	1	414																												1	2	9	6	2										2013-04-30
CPM12	3	202	1	138																												1	2	9	4											2013-04-30
CPX1	3	203	1	335	0	25.9	6.9	52	37	31				18	0	36	0	0	0	0	0	0	0		0	0	0		1	1	0	2	2	8	6	2	1	1	1	1	2	1		4	4	2013-05-04	2	1	4
CPX2	3	204	1	532	0	23.5	6.41	21	15	18				85	0	170	0	0	0	0	0	0	0		0	0	0		0	0	0	2	2	8	7	2	1	1	1	1	1	3		2	4	2013-05-02	1	1	4
CPX3	3	205	1	215	0	24	6.7	12	8	15				25	0	50	0	0	0	0	0	0	0		0	0	0		0	0	0	2	2	8	6	2	1	1	1	1	1	1		2	4	2013-05-03	1	1	4
CPX4	3	206	1	333	0	23.2	6.22	13	10	15				20	0	40	0	0	0	0	0	0	0		0	0	0		0	0	0	2	2	8	4	2	1	2	1	1	1	1		1	4	2013-05-03	1	1	4
CPX5	3	207	1	513	0	22.9	7.6	25	18	19				38	0	76	0	0	0	0	0	0	0		0	0	0		0	2	0	2	2	8	6	2	1	1	1	1	1	1		4	4	2013-05-03	1	1	4
CPX6	3	208	1	369	0	23.4	6.46	12	9	15				48	0	96	0	0	0	0	0	0	0		0	0	0		0	0	0	2	2	8	4	2	1	2	1	1	1	1		1	4	2013-05-03	1	1	4
CPX7	3	209	1	53	0	23.8	6.38	21	15	18				50	7	100	8	8	6	0	2	0	0		0	0	0		0	4	0	2	2	8	4	2	1	2	1	1	1	1		1	4	2013-05-04	1	1	4
CPX8	3	210	1	664																												1	2	8	7	2										2013-05-03
CPX9	3	211	1	937																												1	2	8	2	2										2013-05-03
CPX10	3	212	1	890																												1	2	8	6	2										2013-05-03
CPX11	3	213	1	232																												1	2	8	7	2										2013-05-03
CPX12	3	214	1	313																												1	2	8	6	2										2013-05-03
CPX13	3	215	1	311																												1	2	8	7	2										2013-05-03
CPX15	3	216	1	1010																												1	2	8	2	2										2013-05-03
CPR1	3	217	1	412																												1	2	10	1	2
CPR2	3	218	1	513																												1	2	10	2	2
CTK1	4	219	1	126	3	26.3	5.92	23	16	21				50	7	100	7	7	2	2	0	0	1		0	0	0		3	0	0	2	1	4	6	2	1	1	1	1	2	1		1	4	2013-06-24	1	1	4
CTK2	4	220	1	212	0	25.6	6.47	45	34	29				11	0	22	0	0	0	0	0	0	0		0	0	0		0	0	0	2	1	4	7	2	2	1	1	1	2	1		4	4	2013-06-26	2	1	4
CTK3	4	221	1	755	1	27.6	5.92	33	23	26				53	5	106	6	8	3	3	1	0	1		0	0	0		0	0	0	2	1	4	7	2	1	1	1	1	2	1		1	4	2013-06-24	1	2	4
CTK4	4	222	1	786	2	26.7	6.32	38	26	28				100	15	200	16	17	4	7	4	0	8		0	0	0		6	2	0	2	1	4	4	2	1	2	1	1	2	3		1	4	2013-06-24	2	1	4
CTK7	4	223	1	818	1	24.7	5.05	16	11	17				47	4	94	4	4	1	1	1	0	0		0	0	0		0	1	0	2	1	4	4	2	1	2	1	2	1	1		1	4	2013-06-26	1	3	4
CTK8	4	224	1	575	2	24.4	6.16	33	22	25				79	22	158	26	37	15	11	9	0	9		0	0	0		1	0	0	2	1	4	4	2	2	2	1	1	2	2		1	4	2013-06-25	1	1	4
CTK9	4	225	1	326	0	24.9	6.2	43	32	31				40	5	80	5	5	3	2	0	0	1		0	0	0		0	0	0	2	1	4	7	2	3	1	1	1	2	1		1	4	2013-06-25	1	1	4
CTK10	4	226	1	585	0	25	6.25	38	26	27				30	4	60	4	4	2	1	1	0	1		0	0	0		0	0	0	2	1	4	4	2	2	2	1	1	2	1		1	4	2013-06-25	1	2	4
CTK11	4	227	1	623	0	25.5	5.9	27	18	22				48	0	96	0	0	0	0	0	0	0		0	0	0		7	0	0	2	1	4	4	2	1	2	1	1	2	1		1	4	2013-06-24	1	3	4
CTK12	4	228	1	320	2	24.5	6.21	68	46	41				27	6	54	7	13	8	3	0	0	3		0	0	0		5	1	0	2	1	4	4	2	1	2	1	1	2	1		4	4	2013-06-25	1	1	4
CTK16	4	229	1	525	13	24.3	5.78	20	14	19				96	29	192	31	43	21	2	7	0	2		0	0	0		5	5	0	2	1	4	4	2	1	2	1	1	1	1		4	4	2013-06-26	1	1	4
CTK17	4	230	1	283																												2	1	4	4	1										2013-06-24
CTK18	4	231	1	276																												2	1	4	4	1										2013-06-24
CTK19	4	232	1	237																												2	1	4	4	1										2013-06-24
CTA1	4	233	1	203	0	29.7	6.5	35	24	27				39	1	78	1	1	0	0	1	0	0		0	0	1		0	2	0	2	1	2	3	2	1	2	1	1	2	2		2	4	2013-06-28	2	2	4
CTA2	4	234	1	365	0	25.3	6.02	32	22	24				25	0	50	0	0	0	0	0	0	0		0	0	0		0	0	0	2	1	2	6	2	1	1	1	1	2	1		4	4	2013-06-29	1	1	4
CTA3	4	235	1	396	0	25	6.33	49	32	31				37	0	72	0	0	0	0	0	0	0		0	0	0		0	1	0	2	1	2	3	2	1	2	1	1	2	1		3	4	2013-06-27	2	2	4
CTA5	4	236	1	379	0	24.7	5.9	18	12	18				50	0	100	0	0	0	0	0	0	0		0	0	0		0	1	0	2	1	2	4	2	1	2	1	1	2	1		2	4	2013-06-29	1	3	4
CTA6	4	237	1	318	0	24.3	6.01	45	31	30				99	3	198	3	3	1	0	2	0	3		0	0	0		9	0	0	2	1	2	3	2	2	2	1	1	2	3		2	4	2013-06-28	2	3	4
CTA7	4	238	1	858	0	24.4	6.21	21	16	20				13	0	26	0	0	0	0	0	0	0		0	0	0		0	0	0	2	1	2	7	2	1	1	1	1	2	2		4	4	2013-06-27	1	1	4
CTA8	4	239	1	1280	1	25.3	6.29	33	23	25				95	6	190	6	9	6	1	1	0	1		0	0	1		3	0	0	2	1	2	1	2	1	2	1	1	2	1		1	4	2013-06-27	2	1	4
CTA10	4	240	1	369	0	28.1	6.46	52	35	32				95	2	190	2	2	0	0	2	0	0		0	0	0		4	0	0	2	1	2	1	2	2	2	1	2	2	1		1	4	2013-06-28	3	1	4
CTA11	4	241	1	485																												1	1	2	7	2										2013-06-28
CTA12	4	242	1	673	0									20	0	40	0	0	0	0	0	0	0		0	0	0		1	0	0	2	1	2	3	2	3	2	1	1	2	1		4	4	2013-06-24	1	1	4
CTA13	4	243	1	623																												1	1	2	2	2										2013-06-28
CTA15	4	244	1	793																												1	1	2	3	2										2013-06-28
CTA16	4	245	1	364																												1	1	2	4											2013-06-28
CTA18	4	246	1	186																												1	1	2	6	2										2013-06-28
CTA19	4	247	1	886	0	25.4	6.27	31	22	24				66	1	132	1	1	1	0	0	0	0		0	0	0		7	0	0	2	1	2	1	2	2	2	1	1	2	3		1	4	2013-06-28	1	2	4
CTA20	4	248	1	871	0	24.9	6.71	53	36	34				47	5	94	5	5	0	0	5	0	0		0	0	0		0	1	0	2	1	2	4	2	2	2	1	1	1	1		1	4	2013-06-28	1	1	4
CTA21	4	249	1	153																												1	1	2	3	2										2013-06-28
CTA22	4	250	1	945																												1	1	2	1	2										2013-06-28
CTM1	4	251	1	332	3	24.7	5.8	14	10	17				47	2	94	3	4	1	0	0	0	0		0	0	0		0	0	0	2	1	3	6	2	1	1	1	1	2	1		1	4	2013-07-02	1	1	4
CTM2	4	252	1	289	0	24.3	5.84	16	12	18				98	2	196	2	2	1	0	1	0	0		0	0	0		6	1	0	2	1	3	3	2	2	2	1	1	2	2		2	4	2013-07-01	2	1	4
CTM3	4	253	1	187	0	25	6.08	21	15	19				56	1	112	1	1	1	0	0	0	0		0	0	0		0	0	0	2	1	3	3	2	1	2	1	1	2	3		2	4	2013-07-01	1	1	4
CTM4	4	254	1	955	6	24.1	5.71	9	7	14				64	15	128	16	28	12	7	3	0	0		0	0	0		0	2	0	2	1	3	4	2	1	2	1	2	1	1		1	4	2013-07-02	2	3	4
CTM5	4	255	1	575	3	24.3	6.33	31	22	25				100	4	200	4	5	2	0	0	0	1		0	0	0		6	0	0	2	1	3	1	2	3	2	1	1	2	2		1	4	2013-07-01	1	1	4
CTM7	4	256	1	568	2	28.1	6.2	21	15	21				65	6	130	6	6	2	2	0	0	2		0	0	0		0	0	0	2	1	3	1	2	2	2	1	2	2	1		2	2	2013-07-02	3	1	4
CTM8	4	257	1	327	0	24.3	5.6	11	8	15				38	0	76	0	0	0	0	0	0	0		0	0	0		0	0	0	2	1	3	7	2	2	1	1	1	2	1		1	4	2013-07-01	1	1	4
CTM9	4	258	1	206	0	24	6.25	23	18	22				50	5	100	5	5	0	5	0	0	0		0	0	0		0	0	0	2	1	3	4	2	1	2	1	1	1	2		3	4	2013-04-02	1	3	4
CTM10	4	259	1	324																												1	1	3	6	2										2013-07-02
CTR1	4	260	1	330	0	25.3	5.87	19	13	18				59	4	118	4	4	1	0	3	0	2		0	0	0		4	0	0	2	1	1	3	2	1	2	1	2	1	1		2	4	2013-07-04	2	3	4
CTR2	4	261	1	171	0	27.3	6.51	29	18	23				100	4	200	4	4	1	3	0	0	2		0	0	0		5	0	0	2	1	1	3	2	1	2	1	1	2	3		2	4	2013-07-05	2	3	4
CTR3	4	262	1	171	0	25.3	6.45	40	29	26				116	1	232	1	1	1	0	0	0	0		0	0	0		5	0	0	2	1	1	1	2	1	2	1	1	2	3		1	4	2013-07-04	2	1	4
CTR5	4	263	1	1027	2	24	5.68	14	10	17				95	3	190	4	4	0	1	1	0	0		0	0	0		3	1	0	2	1	1	4	2	1	2	1	1	2	1		1	4	2013-07-04	1	1	4
CTR7	4	264	1	506	0	25	6.2	12	10	16				50	0	100	0	0	0	0	0	0	0		0	0	0		0	0	0	2	1	1	7	2	1	1	1	1	2	1		2	4	2013-07-04	2	1	4
CTR8	4	265	1	259	4	24	6.1	11	9	15				50	3	100	3	4	0	0	0	0	0		0	0	0		5	0	0	2	1	1	6	2	2	1	1	1	2	1		1	4	2013-07-04	1	1	4
CTR10	4	266	1	190	1	24.6	6.65	77	57	48				100	11	200	11	13	2	3	7	0	4		0	0	0		9	0	0	2	1	1	3	2	2	2	1	1	2	3		1	4	2013-07-05	1	2	4
CTR11	4	267	1	208	0	24.6	6.58	46	32	31				47	5	94	5	5	2	1	2	0	2		0	0	0		2	0	0	2	1	1	7	2	3	1	1	1	2	3		1	4	2013-07-04	1	1	4
CTR12	4	268	1	973																												1	1	1	5	2										2013-07-05
CTR13	4	269	1	884																												1	1	1	1	2										2013-07-04
CTR14	4	270	1	268																												2	1	1	4	1										2013-07-04
CTP1	4	271	1	149																												1	1	5	4
CTP2	4	272	1	249																												1	1	5	4
CTP3	4	273	1	650																												1	1	5	2
CTP4	4	274	1	150																												1	1	5	4
CPW1	4	275	1	77	1	24.6	7.47	76	53	46				50	2	100	2	2	0	0	1	1	1		0	0	0		11	2	0	2	2	6	1	2	2	2	1	2	2	3		1	4	2013-07-11	1	1	4
CPW2	4	276	1	157	0	23	7.68	35	27	27				87	0	174	0	0	0	0	0	0	0		0	0	0		11	2	0	2	2	6	1	2	2	2	1	1	2	1		1	4	2013-07-11	1	1	4
CPW3	4	277	1	249	1	22.5	7.07	43	30	29				103	2	206	2	2	0	0	1	0	0		0	0	0		5	14	0	2	2	6	2	2	1	2	1	2	2	2		3	4	2013-07-11	1	1	4
CPW4	4	278	1	733	14	21	6.24	14	16	17				50	9	100	10	20	6	0	0	0	0		0	0	0		1	0	0	2	2	6	3	2	1	2	1	1	1	3		3	4	2013-07-12	1	1	4
CPW5	4	279	1	775	0	22	7.83	32	23	24				16	2	32	2	4	0	3	1	0	0		0	0	0		0	0	0	2	2	6	6	2	1	1	1	1	2	1		1	4	2013-07-12	1	1	4
CPW6	4	280	1	1057	1	22.3	6.57	14	10	16				92	3	184	3	3	1	1	0	0	0		0	0	0		3	2	1	2	2	6	1	2	2	2	1	1	2	1		2	4	2013-07-10	2	3	4
CPW7	4	281	1	1091	0	22.1	6.99	28	22	22				73	0	146	0	0	0	0	0	0	0		0	0	0		1	3	0	2	2	6	4	2	2	2	1	1	2	3		1	4	2013-07-10	1	2	4
CPW8	4	282	1	215	0	23.3	6.55	32	22	23				42	0	84	0	0	0	0	0	0	0		0	0	0		0	0	0	2	2	6	3	2	1	2	1	1	2	1		3	4	2013-07-11	1	1	4
CPW9	4	283	1	389	0	21.4	6.79	39	28	28				48	4	96	4	5	0	5	0	0	0		0	0	0		0	9	2	2	2	6	4	2	1	2	1	1	1	1		4	4	2013-07-12	1	1	4
CPW10	4	284	1	390	0	23	7.01	34	24	27				20	2	40	2	2	2	0	0	0	0		0	0	0		6	15	2	2	2	6	2	2	1	2	1	1	2	1		2	4	2013-07-11	2	1	4
CPW11	4	285	1	429	0	21.7	6.96	32	24	26				40	3	80	3	3	2	1	0	0	0		0	0	0		0	2	1	2	2	6	3	2	1	2	1	1	1	3		3	4	2013-07-11	1	1	4
CPW12	4	286	1	449	0	21.9	6.45	29	20	21				40	2	80	2	2	0	2	0	0	0		0	0	0		0	0	0	2	2	6	2	2	2	2	1	1	2	3		4	4	2013-07-11	1	1	4
CPW13	4	287	1	923	0	22.8	6.88	34	24	25				32	0	64	0	0	0	0	0	0	0		0	0	0		1	2	0	2	2	6	2	2	1	2	1	1	2	1		3	4	2013-07-10	1	3	4
CPW14	4	288	1	879																												1	2	6	1	2										2013-07-10
CPW15	4	289	1	446																												1	2	6	6	2										2013-07-10
CPW17	4	290	1	301																												1	2	6	1	2										2013-07-12
CPK1	4	291	1	214	75	25		16	10	17				87	39	174	62	224	97	21	31	180	0		0	0	0		1	1	16	2	2	7	1	2	1	2	1	2	2	1		2	4	2013-07-21	3	1	4
CPK2	4	292	1	178	10	26		13	9	17				86	18	172	25	42	12	4	16	32	2		0	0	0		5	6	0	2	2	7	2	2	1	2	1	2	2	1		3	4	2013-07-21	2	3	4
CPK3	4	293	1	542	3	22.8		69	49	43				100	6	200	6	9	2	1	3	7	2		0	0	0		9	19	0	2	2	7	2	2	1	2	1	1	2	2		3	4	2013-07-22	1	2	4
CPK4	4	294	1	102	2	22.8		29	21	23				50	2	100	2	3	1	0	0	0	0		0	0	0		0	4	0	2	2	7	7	2	1	1	1	1	2	1		1	4	2013-07-21	1	3	4
CPK5	4	295	1	34	8	25		27	19	23				48	16	96	17	22	6	5	3	15	0		0	0	0		1	0	0	2	2	7	1	2	1	2	1	1	2	1		2	4	2013-07-22	2	1	4
CPK6	4	296	1	217	0									7	0	14	0	0	0	0	0	0	0		0	0	0		3	0	0	2	2	7	5	2	2	2	1	1	1	3		4	4	2013-07-22	1	1	4
CPK7	4	297	1	543	1	25.5		21	14	20				105	5	210	7	7	4	0	2	3	1		0	0	0		8	3	0	2	2	7	4	2	1	2	1	2	1	1		3	4	2013-07-22	2	3	4
CPK8	4	298	1	598	0	22.6		22	15	19				47	3	94	3	3	1	1	1	0	0		0	0	0		2	4	0	2	2	7	6	2	1	1	1	1	1	1		1	4	2013-07-22	1	1	4
CPK9	4	299	1	21	0	22.5		25	18	21				15	0	30	0	0	0	0	0	0	0		0	0	0		0	0	0	2	2	7	6	2	1	1	1	1	2	1		4	4	2013-07-22	1	1	4
CPK10	4	300	1	48																												1	2	7	5											2013-07-21
CPK11	4	301	1	515																												1	2	7	6	2										2013-07-21
CPM1	4	302	1	459	0									20	0	40	0	0	0	0	0	0	0		0	0	0		0	0	0	2	2	9	7	2	1	1	1	1	1	1		4	4	2013-07-14	1	1	4
CPM2	4	303	1	840	0	22.6	8.02	8	5	13				51	1	102	1	1	0	1	0	0	0		0	0	0		0	11	0	2	2	9	7	2	1	1	1	1	2	1		2	4	2013-07-16	1	1	4
CPM3	4	304	1	643	1	23	7.32	23	17	20				61	3	122	3	3	2	0	0	0	1		0	0	0		0	8	0	2	2	9	3	2	1	2	1	1	1	2		3	4	2013-07-16	1	3	4
CPM4	4	305	1	499	0	24.3	6.77	13	9	16				90	0	180	0	0	0	0	0	0	0		0	0	0		15	0	0	2	2	9	1	2	1	2	1	2	2	2		3	4	2013-07-16	2	1	4
CPM5	4	306	1	1017	5	23	8.03	13	9	16				50	11	100	11	12	5	0	2	0	0		0	0	0		0	0	0	2	2	9	4	2	1	2	1	2	1	1		3	4	2013-07-14	1	3	4
CPM6	4	307	1	176	0	23.5	6.7	36	23	26				15	0	30	0	0	0	0	0	0	0		0	0	0		1	2	20	2	2	9	4	2	1	2	1	1	1	1		4	4	2013-07-14	2	3	4
CPM10	4	308	1	1153	1	22.3	7.96	10	7	14				30	1	60	1	1	0	0	0	0	0		0	0	0		0	0	0	2	2	9	4	2	1	2	1	1	1	1		3	4	2013-07-14	1	3	4
CPM11	4	309	1	414																												1	2	9	6	2										2013-07-14
CPM12	4	310	1	138																												1	2	9	4	2										2013-07-14
CPX1	4	311	1	335	0									12	0	24	0	0	0	0	0	0	0		0	0	0		1	0	0	2	2	8	6	2	1	1	1	2	1	1		3	4	2013-07-17	2	1	4
CPX2	4	312	1	532	1	22.6	7.78	14	9	15				73	1	146	1	1	0	0	0	0	0		0	0	0		2	1	0	2	2	8	7	2	1	1	1	1	2	2		1	4	2013-07-17	1	1	4
CPX3	4	313	1	215	0	24.4		10	8	15				25	3	50	3	5	4	1	0	0	0		0	0	0		0	2	0	2	2	8	6	2	1	1	1	2	1	1		3	4	2013-07-18	1	1	4
CPX4	4	314	1	333	2	23.6		10	7	14				18	3	36	5	7	3	2	0	0	0		0	0	0		0	0	0	2	2	8	4	2	1	2	1	1	1	1		2	4	2013-07-18	1	1	4
CPX5	4	315	1	513	0	22.6		19	13	18				45	1	90	1	1	0	0	1	0	0		0	0	0		0	0	0	2	2	8	6	2	1	1	1	1	1	1		4	4	2013-07-18	1	1	4
CPX6	4	316	1	369	0	22.7		8	6	13				50	10	100	13	13	6	1	6	0	0		0	0	0		2	2	0	2	2	8	4	2	1	2	1	1	2	1		2	4	2013-07-18	1	3	4
CPX7	4	317	1	53	3	23.1		14	9	16				50	8	100	9	12	5	2	2	0	0		0	0	0		1	0	0	2	2	8	4	2	1	2	1	1	2	1		2	4	2013-07-18	1	1	4
0	4	318	0																													2	2	8		2		3	1	1	2	1				2013-07-14
CPX8	4	319	1	664	2	22.3	6.86	14	10	16				98	11	196	12	15	4	4	5	0	0		0	0	0		3	0	0	2	2	8	7	2	1	1	1	1	2	2		4	4	2013-07-17	1	1	4
CPX9	4	320	1	937	0	23	7.44	18	13	17				57	1	114	1	1	1	0	0	0	0		0	0	0		0	0	0	2	2	8	2	2	1	2	1	1	2	1		4	4	2013-07-17	1	1	4
CPX10	4	321	1	890																												1	2	8	6	2										2013-07-17
CPX11	4	322	1	232																												1	2	8	7	2										2013-07-18
CPX12	4	323	1	313																												1	2	8	6	2										2013-07-17
CPX13	4	324	1	311																												1	2	8	7	2										2013-07-17
CPX15	4	325	1	1010																												1	2	8	2	2										2013-07-17
CPR1	4	326	1	412																												1	2	10	1	2
CPR2	4	327	1	513																												1	2	10	2	2
CTK1	5	328	1	126	0	28.6	6.09	18	13	20	4.49	58.3		50	2	100	2	2	1	1	0	0	1		0	0	0		0	1	0	2	1	4	6	2	1	1	1	1	2	1		1	4	2013-09-20	1	3	4
CTK2	5	329	1	212	0	26.4	6.71	27	19	24	6.44	79.8		23	0	46	0	0	0	0	0	0	0		0	0	0		0	1	0	2	1	4	7	2	3	1	1	1	2	1		4	4	2013-09-20	2	1	4
CTK3	5	330	1	755	2	27	5.76	16	12	19	3.38	42.2		55	16	110	18	26	9	5	10	0	10		0	0	3		9	1	5	2	1	4	7	2	1	1	1	2	2	1		1	4	2013-09-19	1	1	4
CTK4	5	331	1	786	6	27.8	6.02	27	19	25	3.4	43.4		91	18	182	23	32	15	8	3	0	10		0	0	3		27	5	0	2	1	4	4	2	2	2	1	2	2	1		4	4	2013-09-19	2	1	4
CTK7	5	332	1	818	1	28.3	5.59	15	10	19	3.68	46.9		76	18	152	21	29	9	13	6	0	0		0	0	0		10	7	2	2	1	4	4	2	1	2	1	2	2	1		3	4	2013-09-19	1	1	4
CTK8	5	333	1	575	0	27	6	25	18	22	3.45	43.5		34	1	68	1	1	0	0	1	0	0		0	0	0		9	1	2	2	1	4	4	2	1	2	1	1	2	3		4	4	2013-09-19	1	1	4
CTK9	5	334	1	326	1	24.4	6.11	36	25	30	3.14	40.3		32	8	64	9	12	7	3	1	0	4		0	0	0		1	0	0	2	1	4	7	2	2	1	1	1	2	1		4	4	2013-09-19	1	1	4
CTK10	5	335	1	585	0	26	6.31	34	24	28	4.61	57.2		96	15	192	16	21	13	2	6	0	5		0	0	0		5	0	0	2	1	4	4	2	2	2	1	1	2	1		4	4	2013-09-20	1	1	4
CTK11	5	336	1	623	0	25.5	5.63	17	12	19	4.43	53.9		87	20	174	23	32	2	7	23	0	5		0	0	0		15	0	0	2	1	4	4	2	1	2	1	2	2	1		1	4	2013-09-19	1	3	4
CTK12	5	337	1	320																												2	1	4	4	1										2013-09-20
CTK16	5	338	1	525																												2	1	4	4	1										2013-09-20
CTK17	5	339	1	283																												2	1	4	4	1										2013-09-20
CTK18	5	340	1	276																												2	1	4	4	1										2013-09-20
CTK19	5	341	1	237																												2	1	4	4	1										2013-09-20
CTA1	5	342	1	203	2	27.1	6.3	46	32	36	3.1	39.2		101	21	202	22	30	17	4	7	0	0		0	3	8		16	17	4	2	1	2	3	2	1	2	1	2	2	1		3	4	2013-09-18	2	1	4
CTA2	5	343	1	365	0	26.6	5.84	28	20	26	3.52	44.1		11	0	22	0	0	0	0	0	0	0		0	0	0		1	0	0	2	1	2	6	2	1	1	1	1	1	1		4	4	2013-09-18	1	1	4
CTA3	5	344	1	396	5	29	5.83	22	15	23	3.72	48.5		30	16	60	21	26	15	2	4	0	1		0	0	3		0	1	0	2	1	2	3	2	1	2	1	2	2	1		3	4	2013-09-17	2	1	4
CTA5	5	345	1	379	1	28	5.56	12	8	17	4.06	51.8		28	12	56	14	18	10	6	1	0	0		0	0	0		0	1	0	2	1	2	4	2	1	2	1	1	2	1		2	4	2013-09-17	1	1	4
CTA6	5	346	1	318	3	25	6.03	112	79	74	5.71	70.8		81	11	162	12	18	8	3	4	0	0		0	0	5		20	5	0	2	1	2	3	2	2	2	1	1	2	1		2	4	2013-09-17	2	1	4
CTA7	5	347	1	858																												1	1	2	7	1										2013-09-17
CTA8	5	348	1	1280	16	28.6	6.33	31	22	28	4.41	56.6		71	12	142	19	57	14	19	8	0	0		0	0	6		1	0	0	2	1	2	1	2	1	2	1	2	2	1		1	4	2013-09-16	2	1	4
CTA10	5	349	1	369	1	31.2	6.55	46	33	33	3.61	48.4		72	8	144	9	10	4	1	4	0	0		0	0	5		2	5	0	2	1	2	1	2	2	2	1	1	2	1		2	4	2013-09-16	3	1	4
CTA11	5	350	1	485	0	25.1	6.63	48	34	37	6	73		20	0	40	0	0	0	0	0	0	0		0	0	0		0	0	0	2	1	2	7	2	3	1	1	1	2	1		4	4	2013-09-18	1	1	4
CTA12	5	351	1	673	0	25.6	6.58	57	40	41	3.55	43.8		15	0	30	0	0	0	0	0	0	0		0	0	0		2	0	0	2	1	2	3	2	3	2	1	1	2	2		2	4	2013-09-17	1	1	4
CTA13	5	352	1	623	0	30	6.5	48	34	38	4.15	53.7		20	0	40	0	0	0	0	0	0	0		0	0	0		0	0	0	2	1	2	2	2	2	2	1	1	2	1		2	4	2013-09-17	3	1	4
CTA15	5	353	1	793	2	26.9	6.38	44	32	35	3.95	50		62	5	124	5	7	1	3	1	0	0		0	0	3		7	4	0	2	1	2	3	2	1	2	1	1	2	1		1	4	2013-09-17	2	1	4
CTA16	5	354	1	364																												1	1	2	4	2										2013-09-16
CTA18	5	355	1	186	3	25.7	6.15	17	12	19	5.41	67.5		47	9	94	9	21	9	3	6	0	0		0	0	0		0	0	0	2	1	2	6	2	1	1	1	1	2	1		1	4	2013-09-16	1	1	4
CTA19	5	356	1	886	0	27	6.27	29	20	26	4.15	52.7		72	4	144	5	6	3	0	3	0	0		0	0	3		5	9	8	2	1	2	1	2	1	2	1	2	2	2		1	4	2013-09-16	1	2	4
CTA20	5	357	1	871	3	25.4	6.27	42	30	34	4.92	60.4		62	15	124	15	25	22	0	0	0	0		0	0	0		13	6	0	2	1	2	4	2	1	2	1	1	2	2		1	4	2013-09-18	1	1	4
CTA21	5	358	1	153	0	25.7	6.09	42	30	34	3.48	42.9		38	7	76	8	16	7	2	7	0	0		0	0	9		11	24	0	2	1	2	3	2	1	2	1	2	2	1		2	4	2013-09-18	2	3	4
CTA22	5	359	1	945																												1	1	2	1	2										2013-09-18
CTA23	5	360	1	521																												1	1	2	4	2										2013-09-18
CTM1	5	361	1	332	0	25.8	5.75	10	7	16	6.35	76.8		22	0	44	0	0	0	0	0	0	0		0	0	0		0	0	0	2	1	3	6	2	1	1	1	1	2	1		1	4	2013-09-10	1	1	4
CTM2	5	362	1	289	4	25.1	6.04	28	20	25	4.56	55.6		102	29	204	32	40	9	5	22	0	10		0	0	0		14	7	0	2	1	3	3	2	2	2	1	2	2	2		2	4	2013-09-09	2	3	4
CTM3	5	363	1	187	1	24.8	5.57	14	9	18	4	48.8		75	8	150	8	8	2	1	4	0	1		0	0	0		0	2	0	2	1	3	3	2	1	2	1	1	2	1		1	4	2013-09-10	1	1	4
CTM4	5	364	1	955	1	24.8	5.32	8	6	15	5.2	63.5		45	3	90	3	3	1	0	1	0	0		0	0	0		0	3	0	2	1	3	4	2	1	2	1	2	1	1		2	4	2013-09-09	2	2	4
CTM5	5	365	1	575	0	25.9	6.34	39	28	32	4.39	54.1		94	22	188	26	34	6	3	25	0	2		0	0	0		13	6	1	2	1	3	1	2	2	2	1	1	2	2		1	4	2013-09-09	1	1	4
CTM7	5	366	1	568	26	26.5	5.95	14	10	18	4.29	53.3		100	33	200	39	81	28	4	23	0	10		0	3	11		8	13	40	2	1	3	1	2	1	2	1	2	2	2		2	3	2013-09-10	3	2	4
CTM8	5	367	1	327	0	25.1	5.73	20	14	21	5.43	57		25	0	50	0	0	0	0	0	0	0		0	0	0		0	0	0	2	1	3	7	2	1	1	1	1	2	1		1	4	2013-09-09	1	1	4
CTM9	5	368	1	206	0	23.9	5.61	18	13	20	4.57	54		18	0	36	0	0	0	0	0	0	0		0	0	0		6	0	0	2	1	3	4	2	1	2	1	1	2	1		1	4	2013-09-10	1	2	4
CTM10	5	369	1	324	1	25.2	5	11	7	16	5.05	61.3		16	3	32	5	7	1	1	4	0	2		0	0	0		5	0	0	2	1	3	6	2	1	1	1	1	1	1		4	4	2013-09-10	1	2	4
CTR1	5	370	1	330	0	28.6	6.3	16	11	20	6.94	89.5		68	2	136	2	2	1	0	1	0	1		0	0	0		8	2	0	2	1	1	3	2	1	2	1	2	1	1		3	4	2013-09-13	2	3	4
CTR2	5	371	1	171	0	28.3	6.05	26	19	26	3.58	47		82	8	164	9	10	4	1	5	0	2		0	0	4		13	1	0	2	1	1	3	2	2	2	1	1	2	3		2	4	2013-09-13	2	1	4
CTR3	5	372	1	171	0	25.6	6.05	23	17	23	4.32	53.1		100	2	200	2	2	1	1	0	0	1		0	0	0		11	0	0	2	1	1	1	2	1	2	1	1	2	3		1	4	2013-09-13	2	1	4
CTR5	5	373	1	1027	2	25.4	5.34	11	8	16	4.28	53		106	23	212	27	37	20	2	13	0	0		0	0	0		3	5	2	2	1	1	4	2	1	2	1	1	1	1		2	4	2013-09-12	1	2	4
CTR7	5	374	1	506	1	25.7	5.74	12	8	17	5.6	68.8		51	9	102	9	10	3	4	2	0	3		0	0	0		5	0	0	2	1	1	7	2	1	1	1	1	2	1		1	4	2013-09-13	2	2	4
CTR8	5	375	1	259	0	24.8	5.78	12	8	16	4.42	52.9		50	14	100	19	34	9	18	7	0	1		0	0	0		4	6	0	2	1	1	6	2	1	1	1	1	2	1		4	4	2013-09-13	1	1	4
CTR10	5	376	1	190	3	24.5	6.29	60	42	44	3.65	43.9		100	18	200	20	29	22	3	1	0	2		0	0	0		3	2	0	2	1	1	3	2	2	2	1	1	2	2		1	4	2013-09-12	1	1	4
CTR11	5	377	1	208	0	24.9	6.55	31	22	27	4.94	60.6		30	4	60	4	5	5	0	0	0	0		0	0	0		0	0	0	2	1	1	7	2	2	1	1	1	2	3		4	4	2013-09-12	1	1	4
CTR12	5	378	1	973	5	24.7	5.29	14	10	18	4.68	57.3		48	19	96	23	51	33	8	5	0	0		0	0	0		2	5	0	2	1	1	5	2	1	2	1	1	1	2		4	4	2013-09-12	1	1	4
CTR13	5	379	1	884																												1	1	1	1	2										2013-09-12
CTR14	5	380	1	268																												2	1	1	4	1										2013-09-12
CTP1	5	381	1	149																												1	1	5	4
CTP2	5	382	1	249																												1	1	5	4
CTP3	5	383	1	650																												1	1	5	2
CTP4	5	384	1	150																												1	1	5	4
CPW1	5	385	1	310	0	24.6	6.6	49	35	35	3.58	43.4		82	0	164	0	0	0	0	0	0	0		0	0	0		20	29	0	2	2	6	1	2	3	2	2	2	2	3		4	4	2013-09-26	1	1	4
CPW2	5	386	1	307	0	23.3	6.49	45	32	33	3.48	41		82	0	164	0	0	0	0	0	0	0		0	0	0		6	28	5	2	2	6	1	2	2	2	2	1	2	1		1	4	2013-09-26	1	1	4
CPW3	5	387	1	339	0	23.6	6.42	53	38	38	3.81	45.1		12	0	24	0	0	0	0	0	0	0		0	0	0		3	5	0	2	2	6	2	2	3	2	2	1	1	1		4	4	2013-09-26	1	1	4
CPW4	5	388	1	640																												2	2	6	3	1										2013-09-26
CPW5	5	389	1	748	0	23.1	7.08	40	29	31	6.36	76		25	1	50	1	1	0	1	0	0	0		0	0	0		2	3	0	2	2	6	6	2	1	1	1	1	2	1		1	4	2013-09-25	1	1	4
CPW6	5	390	1	947	0	23.9	6.56	50	36	39	3.84	45.3		58	2	116	2	2	1	1	0	0	0		0	0	0		13	61	14	2	2	6	1	2	2	2	1	1	2	3		2	4	2013-09-25	2	1	4
CPW7	5	391	1	966	0	22.4	6.48	46	33	34	4.22	48.6		45	2	90	2	2	2	0	0	0	0		0	0	0		8	13	0	2	2	6	4	2	2	2	1	1	1	3		4	4	2013-09-25	1	1	4
CPW8	5	392	1	120	0	25	5.98	25	18	23	3.68	44.6		23	0	46	0	0	0	0	0	0	0		0	0	0		0	6	0	2	2	6	3	2	1	2	1	2	1	1		1	4	2013-09-26	1	1	4
CPW9	5	393	1	285																												2	2	6	4	1										2013-09-26
CPW10	5	394	1	391	1	24.4	6.31	36	19	25	3.72	44.7		40	5	80	5	5	0	3	1	1	0		0	0	0		4	32	2	2	2	6	2	2	2	2	1	1	2	1		2	4	2013-09-26	2	1	4
CPW11	5	395	1	407	0	22.9	6.7	96	67	63	4.21	48.8		2	1	4	1	1	0	1	0	0	0		0	0	0		0	0	0	2	2	6	3	2	1	2	1	1	1	1		4	4	2013-09-26	1	1	4
CPW12	5	396	1	418	0	22.8	6.59	47	37	35	4.75	55		46	0	92	0	0	0	0	0	0	0		0	0	0		14	22	1	2	2	6	2	2	2	2	2	1	2	2		4	4	2013-09-26	1	1	4
CPW13	5	397	1	825	0	24.3	6.25		25	27	3.04			65	3	130	3	3	3	0	0	0	0		0	0	0		10	35	0	2	2	6	2	2	1	2	1	1	2	2		4	4	2013-09-25	1	1	4
CPW14	5	398	1	1115	25	26.1	5.97	14	10	16	4.85	59.9		36	31	72	46	149	83	16	25	2	0		0	39	0		0	0	0	2	2	6	1	2	1	2	1	2	2	1		3	4	2013-09-27	3	3	3
CPW15	5	399	1	316	0	23.4	6.9	33	24	27	6.71	79.3		20	0	40	0	0	0	0	0	0	0		0	0	0		0	3	0	2	2	6	6	2	1	1	1	1	2	1		1	4	2013-09-25	1	1	4
CPW17	5	400	1	375																												1	2	6	1	2										2013-09-27
CPK1	5	401	1	214	62	26.2	6.05	10	8	16	5.83	72.3		96	77	192	104	462	231	96	73	334	0		0	4	0		2	2	0	2	2	7	1	2	1	2	1	2	2	2		2	4	2013-09-28	3	2	4
CPK2	5	402	1	178	18	26.8	5.36	8	6	15	4.35	55		61	30	122	37	89	47	17	7	69	1		0	0	0		29	1	2	2	2	7	2	2	1	2	1	1	2	1		3	4	2013-09-28	2	1	4
CPK3	5	403	1	542	1	23.1	6.06	23	17	21	3.91	46		69	4	138	5	5	1	2	1	0	1		0	0	0		20	13	14	2	2	7	2	2	1	2	2	1	1	1		4	4	2013-09-29	1	1	4
CPK4	5	404	1	102	1	22.3	6.17	31	22	25	4.2	48.2		27	3	54	3	3	2	0	0	0	0		0	0	0		5	5	2	2	2	7	7	2	2	1	1	1	2	1		4	4	2013-09-30	1	1	4
CPK5	5	405	1	34	15	26.6	6.55	28	20	25	5.2	64.9		58	22	116	26	49	25	4	5	19	1		0	0	0		1	2	0	2	2	7	1	2	1	2	1	1	2	1		2	4	2013-09-28	2	1	4
CPK6	5	406	1	217																												2	2	7	5	1										2013-09-28
CPK7	5	407	1	543	0	31.8	6.22	12	9	22	6.5	87.2		15	0	30	0	0	0	0	0	0	0		0	0	0		0	0	3	2	2	7	4	2	1	2	1	1	1	1		3	4	2013-09-29	2	1	4
CPK8	5	408	1	598	1	23.7	6.36	24	17	22	4.89	55.7		15	2	30	2	2	0	0	1	0	0		0	0	0		0	0	0	2	2	7	6	2	1	1	1	1	2	1		4	4	2013-09-29	1	1	4
CPK9	5	409	1	21																												1	2	7	6	2										2013-09-29
CPK10	5	410	1	48																												2	2	7	5	1										2013-09-29
CPK11	5	411	1	515																												1	2	7	6	2										2013-09-29
CPM1	5	412	1	459	0									22	0	44	0	0	0	0	0	0	0		0	0	0		0	0	0	2	2	9	7	2	1	1	1	1	1	1		1	4	2013-10-14	1	1	4
CPM2	5	413	1	840	2	24.5					3.57	42.9		24	2	48	2	2	0	0	0	0	0		0	0	0		1	2	0	2	2	9	7	2	1	1	1	1	1	1		4	4	2013-10-14	1	1	4
CPM3	5	414	1	643	0									5	0	10	0	0	0	0	0	0	0		0	0	0		1	1	0	2	2	9	3	2	1	2	1	1	1	1		4	4	2013-10-14	1	1	4
CPM4	5	415	1	499	7						4.86	57.1		100	10	200	10	17	10	0	0	0	0		0	0	0		6	17	5	2	2	9	1	2	1	2	1	2	2	2		3	4	2013-10-13	2	3	4
CPM5	5	416	1	1017	0						5.48	64.8		20	0	40	0	0	0	0	0	0	0		0	0	0		0	0	0	2	2	9	4	2	1	2	1	1	1	1		1	4	2013-10-14	1	1	4
CPM6	5	417	1	176																												2	2	9	4	1										2013-10-13
CPM10	5	418	1	1153	2									36	1	76	1	2	0	0	0	0	0		0	0	0		0	2	0	2	2	9	4	2	1	2	1	1	1	1		4	4	2013-10-13	1	1	4
CPM11	5	419	1	414																												1	2	9	6	2										2013-10-13
CPM12	5	420	1	138																												1	2	9	4	1										2013-10-13
CPX1	5	421	1	335	0	23.5	5.84	12	8	16	4.62	54.1		17	2	34	3	3	1	0	2	0	0		0	0	0		1	0	0	2	2	8	6	2	1	1	1	2	1	1		2	4	2013-10-11	2	1	4
CPX2	5	422	1	532	0	22.7	5.96	11	8	15	5.02	58.3		23	0	46	0	0	0	0	0	0	0		0	0	0		1	0	0	2	2	8	7	2	1	1	1	1	2	1		2	4	2013-10-11	1	1	4
CPX3	5	423	1	215	1	23.5	4.93	32	23	27	5.35	63.1		23	2	46	2	2	0	1	0	0	0		0	0	0		0	0	0	2	2	8	6	2	1	1	1	1	1	1		1	4	2013-10-10	1	1	4
CPX4	5	424	1	333	0	22.3	4.66	23	19	24	5.14	59.2		12	0	24	0	0	0	0	0	0	0		0	0	0		0	0	0	2	2	8	4	2	1	2	1	1	1	1		1	4	2013-10-10	1	1	4
CPX5	5	425	1	513	0	22.4	5.8	15	11	17	7.31	84.7		20	0	40	0	0	0	0	0	0	0		0	0	0		0	0	2	2	2	8	6	2	1	1	1	1	1	1		1	4	2013-10-10	1	1	4
CPX6	5	426	1	369	0	22.5	5.24	19	14	19	4.96	57.3		38	0	76	0	0	0	0	0	0	0		0	0	0		0	0	0	2	2	8	4	2	1	2	1	1	1	1		1	4	2013-10-10	1	2	4
CPX7	5	427	1	53																												2	2	8	4	1										2013-10-10
CPX8	5	428	1	664	3	22.5	5.82	11	8	15	5.55	64.3		33	4	66	4	4	0	1	0	0	0		0	0	0		2	0	0	2	2	8	7	2	1	1	1	1	2	1		1	4	2013-10-11	1	1	4
CPX9	5	429	1	937	0	23.3	6.6	16	10	17	7.03	82.6		27	0	54	0	0	0	0	0	0	0		0	0	0		0	0	0	2	2	8	2	2	2	2	1	1	2	1		4	4	2013-10-11	1	1	4
CPX10	5	430	1	890																												1	2	8	6	2										2013-10-11
CPX11	5	431	1	232	1	22.6	6.46	26	18	22	5.58	64.7		25	1	50	1	1	0	0	0	0	0		0	0	0		0	0	0	2	2	8	7	2	1	1	1	1	2	1		1	4	2013-10-12	1	1	4
CPX12	5	432	1	313																												1	2	8	6	2										2013-10-12
CPX13	5	433	1	311																												1	2	8	7	2										2013-10-12
CPX15	5	434	1	1010																												1	2	8	2	2										2013-10-12
CPR1	5	435	1	412	22	31.7	6.31	14	10	18	5.45	72.4		26	19	52	34	117	67	10	18	0	0		0	20	0		0	0	0	2	2	10	1	2	1	2	1	2	2	1		2	4	2013-10-06	3	1	4
CPR2	5	436	1	513																												1	2	10	2	2										2013-10-06
CTK1	6	437	1	126	15	24.5	5.81	48	32	23	4.62	56.1		35	21	70	32	64	33	11	5	0	22		0	0	0		13	1	0	2	1	4	8	2	2	2	1	1	1	1		1	4	2013-11-18	1	1	4
CTK2	6	438	1	212	0	27.3	6.75	30	20	15	5.87	72.3		25	0	50	0	0	0	0	0	0	0		0	0	0		0	0	0	2	1	4	7	2	2	1	1	1	2	1		4	4	2013-11-18	2	1	4
CTK3	6	439	1	755	4	31.6	5.85	40	26	20	6.85	94.1		64	15	128	17	24	17	1	2	0	7		0	0	0		12	0	0	2	1	4	9	2	3	2	2	1	2	1		1	4	2013-11-18	1	1	4
CTK4	6	440	1	786	0	30.6	6.24	51	34	25	4.55	63.6		30	7	60	8	11	5	2	4	0	9		0	0	0		30	6	0	2	1	4	4	2	1	2	1	1	1	1		4	4	2013-11-18	2	1	4
CTK7	6	441	1	818	3	28.7	5.87	30	20	15	4.31	54.9		42	7	84	7	9	1	4	1	0	1		0	0	0		7	4	7	2	1	4	4	2	2	2	1	1	2	1		4	4	2013-11-17	1	2	4
CTK8	6	442	1	575	1	25.2	6.03	35	22	17	3.92	47.7		60	12	120	13	15	3	7	4	0	5		0	0	0		8	6	0	2	1	4	4	2	1	2	1	1	1	1		4	4	2013-11-18	1	1	4
CTK9	6	443	1	326	3	25.4	6.24	48	32	24	3.98	48.3		50	13	100	15	26	20	3	0	0	1		0	0	0		17	0	0	2	1	4	7	2	1	1	1	1	2	2		4	4	2013-11-18	1	2	4
CTK10	6	444	1	585	2	28.2	6.18	35	23	17	3.7	46.1		51	15	102	20	25	16	5	2	0	6		0	0	0		8	3	0	2	1	4	4	2	3	2	1	1	2	1		4	4	2013-11-18	1	2	4
CTK11	6	445	1	623	2	28.9	5.73	13	8	6	3.83	47.9		21	5	42	6	10	7	1	0	0	1		0	0	0		17	0	0	2	1	4	4	2	1	2	1	2	2	1		4	4	2013-11-18	1	1	4
CTK12	6	446	1	320																												2	1	4	4	1										2013-11-18
CTK16	6	447	1	525																												2	1	4	4	1										2013-11-18
CTK17	6	448	1	283																												2	1	4	4	1										2013-11-18
CTK18	6	449	1	276																												2	1	4	4	1										2013-11-18
CTK19	6	450	1	237																												2	1	4	4	1										2013-11-18
CTA1	6	451	1	203	22	26.2	6.55	67	44	33	4.42	54.6		74	33	148	44	88	33	10	23	0	12		0	9	6		31	1	0	2	1	2	3	2	1	2	1	1	2	1		3	4	2013-11-15	2	2	4
CTA2	6	452	1	365																												2	1	2	6	1										2013-11-15
CTA3	6	453	1	396	24	28.3	6.25	51	34	25	4.82	62.7		43	29	86	35	46	14	2	6	0	4		0	1	1		21	0	0	2	1	2	3	2	3	2	1	1	2	1		3	4	2013-11-15	2	2	4
CTA5	6	454	1	379	0	30.1	6.17	35	23	17	4.91	65.8		27	1	54	1	1	0	0	1	0	0		0	0	0		28	0	12	2	1	2	4	2	1	2	1	1	2	1		4	4	2013-11-16	1	1	4
CTA6	6	455	1	318	54	25.5	6.6	69	46	33	5.79	74.7		53	34	106	55	135	58	13	10	0	11		0	1	3		96	3	0	2	1	2	3	2	2	2	1	2	2	3		3	4	2013-11-17	2	2	4
CTA7	6	456	1	858	0	26.6	6.17	43	30	23	4.08	50.2		45	3	90	3	3	0	0	3	0	0		0	0	0		10	1	0	2	1	2	9	2	2	2	1	1	1	2		4	4	2013-11-15	1	1	4
CTA8	6	457	1	1280	5	27.2	6.52	67	46	39	4	49.9		95	19	190	21	34	10	7	12	0	1		0	2	14		25	4	4	2	1	2	1	2	2	2	1	1	2	1		1	4	2013-11-15	2	2	4
CTA10	6	458	1	369	40	30.3	6.62	56	37	28	4.88	65		66	5	132	8	80	25	10	5	0	0		0	6	0		24	2	0	2	1	2	1	2	3	2	1	1	2	1		2	4	2013-11-16	3	1	4
CTA11	6	459	1	485	2	26.8	6.86	94	62	47	3.84	47.8		43	8	86	12	18	11	1	4	0	1		0	0	0		3	2	0	2	1	2	9	2	2	2	1	1	1	1		4	4	2013-11-17	1	3	4
CTA12	6	460	1	673																												2	1	2	3	1										2013-11-17
CTA13	6	461	1	623	0	27.5	6.61	44	29	22	4.13	59.9		58	3	116	3	3	1	0	2	0	0		0	0	1		11	3	0	2	1	2	2	2	2	2	1	1	2	1		2	4	2013-11-16	3	1	4
CTA15	6	462	1	793	0									8	0	8	0	0	0	0	0	0	0		0	0	0		0	0	0	2	1	2	3	2	3	2	1	1	1	1		4	4	2013-11-16	2	1	4
CTA16	6	463	1	364																												1	1	2	4	1										2013-11-16
CTA18	6	464	1	186	1	27.3	6.22	35	22	17	3.81	47.7		34	3	68	3	3	1	1	0	0	0		0	0	0		4	2	0	2	1	2	6	2	1	1	1	1	2	1		1	4	2013-11-16	1	1	4
CTA19	6	465	1	886	0	27.8	6.47	66	44	33	4.25	53.7		45	2	90	2	2	0	1	1	0	2		0	0	0		38	0	0	2	1	2	1	2	2	2	1	1	2	1		1	4	2013-11-15	1	1	4
CTA20	6	466	1	871	0	26.6	6.59	82	54	40	3.94	48.5		35	0	70	0	0	0	0	0	0	0		0	0	0		17	2	2	2	1	2	4	2	3	2	1	1	2	1		4	4	2013-11-16	1	1	4
CTA21	6	467	1	153																												2	1	2	3	1										2013-11-15
CTA22	6	468	1	945	0									5	1	10	1	1	0	1	0	0	0		0	0	1		0	0	0	2	1	2	1	2	2	2	1	1	2	4		1	4	2013-11-15	3	1	4
CTA23	6	469	1	521																												1	1	2	4	1										2013-11-15
CTM1	6	470	1	332	0	26.5	5.82	13	7	4	5.86	71.7		47	3	94	3	3	1	1	1	0	0		0	0	0		0	1	0	2	1	3	6	2	1	1	1	1	2	1		1	4	2013-11-10	1	1	4
CTM2	6	471	1	289	14	26.1	6.14	43	27	20	4.41	54.6		100	19	200	23	60	31	8	7	0	14		0	0	0		29	13	1	2	1	3	3	2	2	2	1	2	2	3		1	4	2013-11-09	2	1	4
CTM3	6	472	1	187	5	24.6	5.77	19	10	7	4.94	61.7		91	9	182	9	11	4	2	0	0	2		0	0	0		20	4	0	2	1	3	3	2	1	2	1	1	2	2		1	4	2013-11-10	1	1	4
CTM4	6	473	1	955	8	26.2	5.15	9	5	4	5.65	69.1		37	9	74	11	14	4	0	2	0	0		0	0	0		0	6	0	2	1	3	4	2	1	2	1	1	2	1		2	4	2013-11-08	2	2	4
CTM5	6	474	1	575	8	26.5	6.12	30	20	13	4.91	60.2		85	16	170	19	40	22	4	6	2	7		0	0	0		47	7	5	2	1	3	1	2	1	2	1	1	2	3		1	4	2013-11-11	1	1	4
CTM7	6	475	1	568	3	27.2	5.87	31	20	14	3.98	50.3		68	9	136	11	22	14	4	1	0	0		0	3	0		11	7	10	2	1	3	1	2	1	2	1	2	2	1		2	3	2013-11-10	3	2	4
CTM8	6	476	1	327	0	24.2	5.78	16	11	8	5.37	63		45	0	90	0	0	0	0	0	0	0		0	0	0		0	0	0	2	1	3	7	2	1	1	1	1	2	1		4	4	2013-11-11	1	1	4
CTM9	6	477	1	206																												2	1	3	4	1										2013-11-11
CTM10	6	478	1	324	1	25.7	5.11	20	14	10	5.04	61.5		19	7	38	7	12	6	2	3	0	0		0	0	0		3	0	0	2	1	3	6	2	1	1	1	1	1	1		4	4	2013-11-10	1	1	4
CTR1	6	479	1	330																												2	1	1	3	1										2013-11-11
CTR2	6	480	1	171	4	28.2	5.8	26	17	14	4.47	57.5		80	7	160	8	10	5	0	1	0	1		0	0	0		0	3	0	2	1	1	3	2	1	2	1	1	2	1		1	4	2013-11-12	2	1	4
CTR3	6	481	1	171	0	27.2	6.05	46	26	20	3.85	48.1		95	2	190	2	2	0	2	0	0	0		0	0	0		21	2	6	2	1	1	1	2	2	2	1	2	2	3		4	4	2013-11-11	2	1	4
CTR5	6	482	1	1027	0	28	5.8	56	35	26	3.8	50.9		25	0	50	0	0	0	0	0	0	0		0	0	0		0	0	9	2	1	1	4	2	2	2	2	1	1	1		4	4	2013-11-11	1	1	4
CTR7	6	483	0	506																												2	1	1	7	2		3	2	1	1	1				2013-11-11
CTR7	6	484	1	506	8	27.7	5.71	35	20	15	5.65	71.8		50	17	100	20	34	24	2	0	0	1		0	0	0		0	1	0	2	1	1	7	2	1	1	1	1	2	1		1	4	2013-11-12	2	1	4
CTR8	6	485	1	259	1	26.2	5.88	25	16	12	4.4	54.1		48	3	96	3	3	1	1	0	0	0		0	0	0		0	0	0	2	1	1	6	2	1	1	1	1	1	1		4	4	2013-11-12	1	1	4
CTR10	6	486	1	190	1	25.2	6.03	50	31	23	3.56	43.6		99	27	198	29	34	26	4	3	0	2		3	0	0		9	0	0	2	1	1	3	2	1	2	1	1	2	2		4	4	2013-11-12	1	1	4
CTR11	6	487	1	208	0	24.6	6.65	72	48	36	3.59	43.2		50	2	100	2	2	1	0	1	0	0		0	0	0		4	1	0	2	1	1	9	2	2	2	1	1	2	2		4	4	2013-11-12	1	1	4
CTR12	6	488	1	973																												2	1	1	5	1										2013-11-12
CTR13	6	489	1	884																												1	1	1	1	2										2013-11-12
CTR14	6	490	1	268																												2	1	1	4	1										2013-11-12
CTP1	6	491	1	149																												1	1	5	4
CTP2	6	492	1	249																												1	1	5	4
CTP3	6	493	1	650																												1	1	5	2
CTP4	6	494	1	150																												1	1	5	4
CPW1	6	495	1	310	0	26	6.35	43	28	22	4.82	59.7		24	2	48	2	2	0	0	2	0	2		0	0	0		31	0	1	2	2	6	1	2	3	2	1	1	1	2		4	4	2013-11-26	1	1	4
CPW2	6	496	1	307	0	24.1	6.53	49	32	24	3.85	45.5		48	0	96	0	0	0	0	0	0	0		0	0	0		23	5	0	2	2	6	1	2	2	2	1	1	2	1		1	4	2013-11-26	1	1	4
CPW3	6	497	1	339	0	23.9	6.57	84	56	42	3.27	38.2		13	0	26	0	0	0	0	0	0	0		0	0	0		4	1	0	2	2	6	2	2	2	2	2	1	1	1		4	4	2013-11-26	1	1	4
CPW4	6	498	1	640																												2	2	6	3	1										2013-11-25
CPW5	6	499	1	748	0	24.3	6.89	47	30	23	5.74	67.6		23	1	46	1	2	2	0	0	0	0		0	0	0		0	0	0	2	2	6	6	2	1	1	1	1	2	1		1	4	2013-11-25	1	1	4
CPW6	6	500	1	947	4	24.1	6.63	32	20	15	4.31	50.6		50	21	100	27	49	9	24	12	0	32		0	0	0		6	4	0	2	2	6	1	2	2	2	2	1	2	2		2	4	2013-11-25	2	1	4
CPW7	6	501	1	966	0	23.3	6.57	33	22	16	4.69	54.8		31	0	62	0	0	0	0	0	0	0		0	0	0		0	1	0	2	2	6	4	2	2	2	2	1	1	3		4	4	2013-11-25	1	1	4
CPW8	6	502	1	120																												2	2	6	3	1										2013-11-26
CPW9	6	503	1	285																												2	2	6	4	1										2013-11-25
CPW10	6	504	1	391	0	23.9	6.48	48	32	25	2.71	32.2		40	2	80	2	2	0	1	1	0	0		0	0	0		1	14	6	2	2	6	2	2	1	2	1	1	2	1		2	4	2013-11-26	2	1	4
CPW11	6	505	1	407	0	23	6.5	66	44	33	3.32	38.7		6	3	12	3	3	1	2	0	0	0		0	0	0		0	0	0	2	2	6	3	2	1	2	1	1	1	1		4	4	2013-11-26	1	1	4
CPW12	6	506	1	418	0	22.7	6.44	56	37	28	4.23	49.1		31	0	62	0	0	0	0	0	0	0		0	0	0		1	6	0	2	2	6	2	2	2	2	2	1	2	2		4	4	2013-11-26	1	1	4
CPW13	6	507	1	825	0	25.2	6.01	11	7	5	4.15	49.3		37	2	74	2	2	2	0	0	0	0		0	0	0		2	2	4	2	2	6	2	2	2	2	2	1	2	1		1	4	2013-11-25	1	1	4
CPW14	6	508	1	1115	19	25.5	6.14	42	28	22	4.48	55.5		70	37	140	50	85	53	5	8	5	0		0	10	0		1	1	9	2	2	6	1	2	1	2	1	2	2	1		3	4	2013-11-27	3	1	3
CPW15	6	509	1	316	0	22.3	6.83	49	32	24	5.98	64.4		27	0	54	0	0	0	0	0	0	0		0	0	0		0	0	0	2	2	6	6	2	1	1	1	1	2	1		4	4	2013-11-25	1	1	4
CPW17	6	510	1	375	7	28	5.97	15	8	6	5.63	72.1		33	10	66	12	21	11	3	0	6	1		0	0	0		0	0	0	2	2	6	1	2	1	2	1	2	2	1		1	4	2013-11-27	3	1	4
CPK1	6	511	1	214	144	26	7.35	26	17	14	6.43	81.7		52	23	104	33	294	118	24	8	206	0		0	1	0		1	0	1	2	2	7	1	2	2	2	1	1	2	1		1	4	2013-11-28	3	1	4
CPK2	6	512	1	178	0	26.2	5.26	31	20	15	4.23	52.6		20	0	40	0	0	0	0	0	0	0		0	0	0		0	0	0	2	2	7	2	2	1	2	1	1	1	1		1	4	2013-11-28	2	1	4
CPK3	6	513	1	542	0	23.7	5.09	49	32	24	3.93	46.5		17	2	34	2	2	0	2	0	0	0		0	0	0		0	0	0	2	2	7	2	2	1	2	1	1	1	1		4	4	2013-11-29	1	1	4
CPK4	6	514	1	102	0	23.6	6.24	46	31	24	3.67	42.9		50	0	100	0	0	0	0	0	0	0		0	0	0		16	2	0	2	2	7	9	2	3	2	1	1	1	1		4	4	2013-11-29	1	1	4
CPK5	6	515	1	34	0	25.3	6.63	40	26	20	4.58	55.3		24	0	48	0	0	0	0	0	0	0		0	0	0		11	0	0	2	2	7	1	2	1	2	1	1	2	1		1	4	2013-11-28	2	1	4
CPK6	6	516	1	217																												2	2	7	5	1										2013-11-29
CPK7	6	517	1	543																												2	2	7	4	1										2013-11-29
CPK8	6	518	1	598	0	22.5	6.53	62	41	31	4.29	49.5		49	2	98	2	2	1	1	0	0	0		0	0	0		0	4	0	2	2	7	6	2	1	1	1	1	2	1		4	4	2013-11-29	1	1	4
CPM1	6	519	1	459	0	22.6	5.84	17	11	8	6.47	74.6		50	0	100	0	0	0	0	0	0	0		0	0	0		0	0	0	2	2	9	9	2	1	2	1	1	1	1		4	4	2013-12-08	1	1	4
CPM2	6	520	1	840	0	24.5	5.25	15	10	8	6	71.6		50	1	100	1	1	0	1	0	0	0		0	0	0		0	0	0	2	2	9	7	2	1	1	1	1	1	2		1	4	2013-12-07	1	1	4
CPM3	6	521	1	643																												2	2	9	3	1										2013-12-07
CPM4	6	522	1	499	7	22.6	5.66	15	10	8	4.59	58.4		93	21	186	25	36	13	9	7	0	9		0	1	0		10	2	44	2	2	9	1	2	1	2	1	2	2	2		2	4	2013-12-06	2	1	4
CPM5	6	523	1	1017	0	24.7	5.38	10	6	5	3.21	38.3		36	1	72	1	1	0	0	1	0	0		0	0	0		1	0	0	2	2	9	4	2	1	2	1	1	1	1		3	4	2013-12-07	1	1	4
CPM6	6	524	1	176																												2	2	9	4	1										2013-12-07
CPM10	6	525	1	1153	0	23.1	5.6	8	5	4	3.89	45.8		10	0	20	0	0	0	0	0	0	0		0	0	0		0	1	0	2	2	9	4	2	1	2	1	1	1	1		3	4	2013-12-08	1	1	4
CPM11	6	526	1	414																												1	2	9	6											2013-12-07
CPM12	6	527	1	138																												1	2	9	4											2013-12-07
CPX1	6	528	1	335	0	27	5.52	11	7	5	4.73	59.1		14	0	28	0	0	0	0	0	0	0		0	0	0		1	0	0	2	2	8	6	2	1	1	1	2	1	1		2	4	2013-12-04	2	1	4
CPX2	6	529	1	532	1	24	6.18	18	12	9	6.55	77.4		50	4	100	4	4	1	1	1	0	0		0	0	0		1	5	1	2	2	8	7	2	1	1	1	1	1	1		4	4	2013-12-04	1	1	4
CPX3	6	530	1	215																												2	2	8	6	1										2013-12-04
CPX4	6	531	1	333	0	22.8	5.42	23	15	11	5.05	59		7	0	14	0	0	0	0	0	0	0		0	0	0		5	1	0	2	2	8	4	2	1	2	1	1	1	1		4	4	2013-12-05	1	1	4
CPX5	6	532	1	513	0	23.1	6.54	23	15	11	5.39	63		49	0	98	0	0	0	0	0	0	0		0	0	0		1	0	4	2	2	8	6	2	1	1	1	1	2	1		1	4	2013-12-05	1	1	4
CPX6	6	533	1	369																												2	2	8	4	1										2013-12-05
CPX7	6	534	1	53																												2	2	8	4	1										2013-12-05
CPX8	6	535	1	664	0	24.1	5.65	34	22	17	3.24	37.7		40	0	80	0	0	0	0	0	0	0		0	0	0		3	2	0	2	2	8	7	2	1	1	1	1	1	1		4	4	2013-12-04	1	1	4
CPX9	6	536	1	937	0	23.8	5.98	50	33	25	4.4	52.1		38	0	76	0	0	0	0	0	0	0		0	0	0		1	20	6	2	2	8	2	2	2	2	1	1	2	1		4	4	2013-12-04	1	1	4
CPX10	6	537	1	890																												1	2	8	6	2										2013-12-04
CPX11	6	538	1	232	0	23.7	6.35	46	30	23	5.13	60.3		20	0	40	0	0	0	0	0	0	0		0	0	0		0	0	0	2	2	8	7	2	1	1	1	1	1	1		4	4	2013-12-05	1	1	4
CPX12	6	539	1	313																												1	2	8	6	2										2013-12-05
CPX13	6	540	1	311																												1	2	8	7	2										2013-12-05
CPX15	6	541	1	1010																												1	2	8	2	2										2013-12-05
CPR1	6	542	1	412	15	24.3	6.09	14	10	7	3.93	47.9		37	13	74	19	40	12	6	7	0	0		0	12	0		0	0	0	2	2	10	1	2	2	2	1	1	2	1		2	4	2013-12-09	3	1	4
CPR2	6	543	1	513																												1	2	10	2	2										2013-12-09
CTK1	7	544	1	126																												2	1	4	6	1										2014-02-04
CTK2	7	545	1	212	0	26.2	6.32	137	92	69	5.15	63.5		67	2	134	2	2	2	0	0	0	0		0	0	0		16	0	0	2	1	4	9	2	2	2	2	1	2	1		4	4	2014-02-04	2	1	4
CTK3	7	546	1	755	0	26.3	6.31	74	49	37	4.81	49.4		24	4	48	4	5	2	2	1	0	3		0	0	0		0	0	0	2	1	4	9	2	3	2	2	1	2	1		4	4	2014-02-04	1	1	4
CTK4	7	547	1	786																												2	1	4	4	1										2014-02-04
CTK7	7	548	1	818	0									7	0	14	0	0	0	0	0	0	0		0	0	0		0	0	0	2	1	4	4	2	3	2	2	1	1	1		4	4	2014-02-04	1	1	4
CTK8	7	549	1	575																												2	1	4	4	1										2014-02-04
CTK9	7	550	1	326	0	25.2	5.92	39	26	20	4.54	55.6		18	4	36	4	7	3	3	1	0	3		0	0	0		0	0	0	2	1	4	9	2	3	2	1	1	2	1		4	4	2014-02-06	1	1	4
CTK10	7	551	1	585																												2	1	4	4	1										2014-02-05
CTK11	7	552	1	623																												2	1	4	4	1										2014-02-05
CTK12	7	553	1	320																												2	1	4	4	1										2014-02-05
CTK16	7	554	1	525																												2	1	4	4	1										2014-02-05
CTK17	7	555	1	283																												2	1	4	4	1										2014-02-05
CTK18	7	556	1	276																												2	1	4	4	1										2014-02-05
CTK19	7	557	1	237																												2	1	4	4	1										2014-02-05
CTA1	7	558	1	203																												2	1	2	3	1										2014-02-02
CTA2	7	559	1	365																												2	1	2	6	1										2014-02-03
CTA3	7	560	1	396																												2	1	2	3	1										2014-02-03
CTA5	7	561	1	379																												2	1	2	4	1										2014-02-03
CTA6	7	562	1	318																												2	1	2	3	1										2014-02-03
CTA7	7	563	1	858																												2	1	2	7	1										2014-02-03
CTA8	7	564	1	1280	0	24.7	6.62	56	37	28	3.32	40.5		68	1	136	1	1	1	0	0	0	0		0	0	0		79	1	1	2	1	2	1	2	3	2	1	1	2	1		4	4	2014-02-03	2	1	4
CTA10	7	565	1	369	0	23.8	6.91	105	70	52	4.81	57.6		24	0	48	0	0	0	0	0	0	0		0	0	0		69	0	0	2	1	2	1	2	3	2	1	1	2	1		4	4	2014-02-03	3	4	4
CTA11	7	566	1	485																												2	1	2	7	1										2014-02-03
CTA12	7	567	1	673																												2	1	2	3	1										2014-02-03
CTA13	7	568	1	623	0									15	0	30	0	0	0	0	0	0	0		0	0	0		61	0	0	2	1	2	2	2	3	2	1	1	2	1		4	4	2014-02-03	3	1	4
CTA15	7	569	1	793																												2	1	2	3	1										2014-02-03
CTA16	7	570	1	364																												2	1	2	4	1										2014-02-03
CTA18	7	571	1	186																												2	1	2	6	1										2014-02-03
CTA19	7	572	1	886	0									6	0	12	0	0	0	0	0	0	0		0	0	0		0	0	0	2	1	2	1	2	3	2	1	1	2	1		4	4	2014-02-02	1	1	4
CTA20	7	573	1	871	0	26.1	6.59	87	58	43	4.17	51.7		36	2	72	2	2	2	0	0	0	0		0	0	0		0	0	0	2	1	2	4	2	3	2	2	1	2	1		4	4	2014-02-02	1	1	4
CTA21	7	574	1	153																												2	1	2	3	1										2014-02-02
CTA22	7	575	1	945	6	30.4	7.02	74	49	37	5.21	71.1		40	13	80	14	20	9	0	5	0	0		0	0	4		38	0	0	2	1	2	1	2	3	2	2	2	2	1		1	4	2014-02-03	3	1	4
CTA23	7	576	1	521																												2	1	2	4	1										2014-02-03
CTM1	7	577	1	332	11	27.9	5.72	6	4	3	4.12	52.4		50	14	100	18	28	10	5	2	0	0		0	0	0		14	0	0	2	1	3	8	2	1	2	1	1	1	1		4	4	2014-01-30	1	1	4
CTM2	7	578	1	289																												2	1	3	3	1										2014-01-30
CTM3	7	579	1	187																												2	1	3	3	1										2014-01-30
CTM4	7	580	1	955																												2	1	3	4	1										2014-01-30
CTM5	7	581	1	575	4	25.7	6.54	48	31	24	4.11	50		97	9	194	11	11	4	1	2	0	3		0	0	0		92	6	3	2	1	3	1	2	1	2	1	1	2	1		4	4	2014-01-29	1	1	4
CTM7	7	582	1	568	4	25.2	6.02	11	7	5	5.03	61.1		111	5	222	6	6	2	0	0	0	0		0	0	0		10	7	41	2	1	3	1	2	1	2	1	2	2	1		1	3	2014-01-30	3	1	4
CTM8	7	583	1	327	17	25.1	5.85	11	7	5	4.9	59.1		72	22	144	27	38	16	5	0	0	0		0	0	0		20	1	0	2	1	3	9	2	2	2	1	1	2	1		4	4	2014-01-29	1	1	4
CTM9	7	584	1	206																												2	1	3	4	1										2014-01-29
CTM10	7	585	1	324																												2	1	3	6	1										2014-01-29
CTR1	7	586	1	330																												2	1	1	3	1										2014-01-26
CTR2	7	587	1	171																												2	1	1	3	1										2014-01-26
CTR3	7	588	1	171	0	27.2	6.09	70	46	35	4.99	62.5		40	0	80	0	0	0	0	0	0	0		0	0	0		54	0	0	2	1	1	1	2	3	2	1	1	2	1		4	4	2014-01-26	2	1	4
CTR5	7	589	1	1027																												2	1	1	4	1										2014-01-26
CTR7	7	590	1	506	8	27.2	6.31	114	76	57	5.01	74.4		33	10	66	15	40	11	7	14	0	18		0	0	0		21	3	0	2	1	1	9	2	3	2	2	1	1	1		4	4	2014-01-26	2	1	4
CTR8	7	591	1	259																												2	1	1	6	1										2014-01-26
CTR10	7	592	1	190																												2	1	1	3	1										2014-01-26
CTR11	7	593	1	208	0	26.5	6.61	81	56	43	4.6	55.5		50	8	100	9	10	6	1	3	0	0		0	0	0		11	6	0	2	1	1	9	2	3	2	2	1	2	1		4	4	2014-01-26	1	1	4
CTR12	7	594	1	973																												2	1	1	5	1										2014-01-26
CTR13	7	595	1	884																												1	1	1	1	2										2014-01-26
CTR14	7	596	1	268																												2	1	1	4	1										2014-01-26
CTP1	7	597	1	149																												1	1	5	4
CTP2	7	598	1	249																												1	1	5	4
CTP3	7	599	1	650																												1	1	5	2
CTP4	7	600	1	150																												1	1	5	4
CPW1	7	601	1	310	0	23.5	5.31	36	23	17	4.98	58.5		53	0	106	0	0	0	0	0	0	0		0	0	0		6	0	0	2	2	6	1	2	2	2	1	1	2	1		4	4	2014-02-11	1	1	4
CPW2	7	602	1	307	0	23.2	6.41	70	47	35	3.94	46.4		40	0	80	0	0	0	0	0	0	0		0	0	0		14	0	0	2	2	6	1	2	1	2	1	1	2	1		4	4	2014-02-11	1	1	4
CPW3	7	603	1	339	0	23.2	6.29	46	30	23	3.56	41.5		10	0	20	0	0	0	0	0	0	0		0	0	0		1	0	0	2	2	6	2	2	2	2	1	1	2	1		4	4	2014-02-11	1	1	4
CPW4	7	604	1	640																												2	2	6	3	1										2014-02-11
CPW5	7	605	1	748	1	22.9	6.73	46	30	23	6.13	71.1		22	1	44	1	1	0	0	0	0	0		0	0	0		0	5	0	2	2	6	6	2	1	1	1	1	2	1		1	4	2014-02-12	1	1	4
CPW6	7	606	1	947	4	22.2	5.93	20	13	11	4.57	52.5		60	11	120	14	21	16	1	0	0	0		0	0	0		1	1	4	2	2	6	1	2	2	2	1	1	2	1		2	4	2014-02-12	2	1	4
CPW7	7	607	1	966	0	22	6.53	35	23	17	4.6	57.7		26	0	52	0	0	0	0	0	0	0		0	0	0		2	2	0	2	2	6	4	2	2	2	1	1	1	3		4	4	2014-02-12	1	1	4
CPW8	7	608	1	120	0	22.9	5.87	20	13	10	5	57.2		16	0	32	0	0	0	0	0	0	0		0	0	0		0	0	0	2	2	6	3	2	1	2	1	1	2	1		2	4	2014-02-11	1	1	4
CPW9	7	609	1	285																												2	2	6	4	1										2014-02-12
CPW10	7	610	1	391	1	24.4	5.72	30	20	15	4.62	55.5		29	6	58	6	7	6	0	0	0	0		0	0	0		0	3	0	2	2	6	2	2	1	2	1	1	2	1		1	4	2014-02-12	2	1	4
CPW11	7	611	1	407	0	24.3	6.23	58	38	29	4.15	49.1		37	1	74	1	1	0	1	0	0	0		0	0	0		1	0	0	2	2	6	3	2	1	2	1	1	1	1		3	4	2014-02-12	1	1	4
CPW12	7	612	1	418	0	24.6	6.2	33	26	16	4.53	53.5		22	0	44	0	0	0	0	0	0	0		0	0	0		3	0	0	2	2	6	2	2	1	2	1	1	2	3		4	4	2014-02-12	1	4	4
CPW13	7	613	1	825	0	22.6	5.66	30	20	15	4.72	54.9		40	0	80	0	0	0	0	0	0	0		0	0	0		0	0	0	2	2	6	2	2	1	2	1	1	1	1		2	4	2014-02-12	1	2	4
CPW14	7	614	1	1115	13	23.5	5.85	20	13	10	5.26	62.5		88	21	176	27	61	34	3	11	0	0		0	11	0		25	6	3	2	2	6	1	2	1	2	1	1	2	1		3	4	2014-02-13	3	1	3
CPW15	7	615	1	316	10	23	6.72	38	25	19	6.67	77.7		26	13	52	20	44	28	6	0	0	0		0	0	0		0	0	0	2	2	6	6	2	1	1	1	1	2	1		1	4	2014-02-12	1	1	4
CPW17	7	616	1	375	2	23.8	5.14	17	11	8	5.57	67.4		97	6	194	7	10	7	0	1	3	0		0	0	0		1	30	2	2	2	6	1	2	1	2	1	2	2	1		3	4	2014-02-12	3	1	4
CPK1	7	617	1	214	201	22.7	5.61	12	8	6	5.02	58.8		93	38	186	64	330	106	16	7	179	0		0	0	0		0	1	3	2	2	7	1	2	1	2	1	1	2	1		3	4	2014-02-14	3	1	4
CPK2	7	618	1	178	2	25.4	5.51	10	6	5	4.65	56		58	3	116	3	3	1	0	0	3	0		0	0	0		2	0	0	2	2	7	2	2	2	2	1	1	2	1		3	4	2014-02-14	2	3	4
CPK3	7	619	1	542	0	21.8	5.51	12	8	7	5.7	65.6		76	4	152	4	5	5	0	0	0	0		0	0	0		0	0	0	2	2	7	2	2	1	2	2	1	2	3		3	4	2014-02-15	1	2	4
CPK4	7	620	1	102	0	24.8	5.98	37	24	18	3.61	43.2		38	4	76	5	6	6	0	0	0	0		0	0	0		8	7	0	2	2	7	7	2	2	1	2	1	2	1		1	4	2014-02-15	1	3	4
CPK5	7	621	1	34	0	25.7	6.75	40	26	20	5.22	64.2		40	4	80	4	4	2	2	0	2	1		0	0	0		7	2	0	2	2	7	1	2	1	2	1	1	2	1		1	4	2014-02-14	2	1	4
CPK6	7	622	1	217	0	24	5.3	30	20	15	4.16	49.4		3	0	6	0	0	0	0	0	0	0		0	0	0		1	0	0	2	2	7	5	2	1	2	1	1	1	1		4	4	2014-02-14	1	4	4
CPK7	7	623	1	543	0	23.3	5.45	40	26	20	3.89	45.5		61	0	122	0	0	0	0	0	0	0		0	0	0		0	0	0	2	2	7	4	2	1	2	2	2	1	1		3	4	2014-02-15	2	3	4
CPK8	7	624	1	598	0	22.7	6.26	29	19	15	3.8	40.8		45	2	90	2	2	2	0	0	0	0		0	0	0		0	2	0	2	2	7	6	2	1	1	2	1	1	1		1	4	2014-02-15	1	1	4
CPK9	7	625	1	21	0	23.3	7.06	32	21	16	6.84	79.6		10	0	20	0	0	0	0	0	0	0		0	0	0		0	0	0	2	2	7	6	2	1	1	1	1	2	1		1	4	2014-02-15	1	1	4
CPK10	7	626	1	48																												1	2	7	5	1										2014-02-15
CPK11	7	627	1	515																												1	2	7	6											2014-02-15
CPM1	7	628	1	459	0	22.5	5.6	9	6	4	6.82	79.4		70	0	140	0	0	0	0	0	0	0		0	0	0		0	1	3	2	2	9	7	2	1	1	1	1	1	1		1	4	2014-02-22	1	1	4
CPM2	7	629	1	840	0	24.5	5.26	9	6	4	6.25	75.1		36	1	72	1	1	1	0	0	0	0		0	0	0		0	0	0	2	2	9	7	2	1	1	1	1	1	1		1	4	2014-02-22	1	1	4
CPM3	7	630	1	643																												2	2	9	3	1										2014-02-22
CPM4	7	631	1	499	11	23.8	5.91	26	17	13	4.27	52.6		106	16	212	21	42	24	7	0	0	2		0	0	0		4	9	2	2	2	9	1	2	1	2	1	2	2	1		3	4	2014-02-21	2	1	4
CPM5	7	632	1	1017	0	25.1	5.57	12	8	6	3.81	46.7		49	1	98	1	1	1	0	0	0	0		0	0	0		0	0	0	2	2	9	4	2	1	2	1	1	1	1		3	4	2014-02-22	1	1	4
CPM6	7	633	1	176	0	23.7	5.66	19	12	9	5.25	62.5		26	0	52	0	0	0	0	0	0	0		0	0	0		0	0	0	2	2	9	4	2	1	2	1	1	1	1		4	4	2014-02-22	2	2	4
CPM10	7	634	1	1153	2	24.7	5.31	11	8	6	4.18	50.9		45	2	90	2	3	0	0	1	0	0		0	0	0		0	0	0	2	2	9	4	2	1	2	1	2	1	1		3	4	2014-02-22	1	1	4
CPM11	7	635	1	414																												1	2	9	6	2										2014-02-22
CPM12	7	636	1	138	0	25.3	5.71	10	10	7	4.18	50.5		4	0	8	0	0	0	0	0	0	0		0	0	0		0	0	0	2	2	9	4	2	1	2	1	1	1	1		4	4	2014-02-22	1	1	4
CPX1	7	637	1	335	0	23.6	5.59	27	18	14	5.15	62.5		31	0	62	0	0	0	0	0	0	0		0	0	0		0	0	1	2	2	8	6	2	1	1	1	2	1	1		2	4	2014-02-18	2	1	4
CPX2	7	638	1	532	0	22.9	6.01	30	20	15	6.46	76.7		36	0	72	0	0	0	0	0	0	0		0	0	0		0	0	3	2	2	8	7	2	1	1	1	1	1	1		1	4	2014-02-18	1	1	4
CPX3	7	639	1	215	0	25.4	4.28	46	30	22	5.46	65		23	2	46	2	2	0	2	0	0	0		0	0	0		1	2	0	2	2	8	6	2	1	1	1	1	1	1		3	4	2014-02-19	1	1	4
CPX4	7	640	1	333	2	24.2		109	72	54	5.67	67.7		35	4	70	4	4	1	0	1	0	0		0	0	0		0	1	0	2	2	8	4	2	1	2	1	1	1	1		1	4	2014-02-19	1	1	4
CPX5	7	641	1	513	0	24.5	6.15	20	13	10	6.13	73.7		40	0	80	0	0	0	0	0	0	0		0	0	0		0	0	0	2	2	8	6	2	1	1	1	1	2	1		1	4	2014-02-19	1	1	4
CPX6	7	642	1	369	0	25.8	5.06	77	52	39	3.62	42.6		56	0	112	0	0	0	0	0	0	0		0	0	0		0	0	0	2	2	8	4	2	1	2	1	1	1	1		1	4	2014-02-19	1	2	4
CPX7	7	643	1	53																												2	2	8	4	1										2014-02-19
CPX8	7	644	1	664	0	23	5.44	10	6	5	7.45	87.7		30	0	60	0	0	0	0	0	0	0		0	0	0		0	0	1	2	2	8	7	2	1	1	1	1	1	1		1	4	2014-02-18	1	1	4
CPX9	7	645	1	937	0	22.9	5.9	7	4	3	5.22	61.7		34	0	68	0	0	0	0	0	0	0		0	0	0		0	0	2	2	2	8	2	2	2	2	1	1	2	1		4	4	2014-02-18	1	1	4
CPX10	7	646	1	890	0	22.8	6.09	17	11	8	5.84	68.5		31	0	62	0	0	0	0	0	0	0		0	0	0		0	0	0	2	2	8	6	2	1	1	1	1	1	1		4	4	2014-02-18	1	4	4
CPX11	7	647	1	232	0	23.4	6.3	14	9	7	6.44	76.9		16	0	32	0	0	0	0	0	0	0		0	0	0		0	0	0	2	2	8	7	2	1	1	1	1	1	1		4	4	2014-02-18	1	1	4
CPX12	7	648	1	313	0	23.3	5.07	10	6	5	6.25	74.1		10	0	20	0	0	0	0	0	0	0		0	0	0		0	0	0	2	2	8	6	2	1	1	1	1	1	1		4	4	2014-02-18	1	1	4
CPX13	7	649	1	311	0	23.3	6.62	22	14	11	7.34	88.5		16	0	32	0	0	0	0	0	0	0		0	0	0		0	1	1	2	2	8	7	2	1	1	1	1	2	1		4	4	2014-02-18	1	1	4
CPX15	7	650	1	1010																												1	2	8	2	2										2014-02-18
CPR1	7	651	1	412	3	25.5	5.95	5	3	2	5.72	70.8		100	15	200	16	19	7	0	9	1	1		0	2	0		0	12	0	2	2	10	1	2	1	2	1	1	2	2		1	4	2014-02-10	3	1	4
CPR2	7	652	1	513	9									50	18	100	21	41	25	2	5	3	1		0	1	0		0	0	0	2	2	10	2	2	1	2	1	1	2	4		2	4	2014-02-10	3	1	4
CTK1	8	653	1	126	0	39.8	6.2	93	61	46	4.38	68.6		4	0	8	0	0	0	0	0	0	0		0	0	0		0	0	0	2	1	4	8	2	2	2	1	1	1	1		4	4	2014-04-11	1	4	4
CTK2	8	654	1	212	0	24.6	6.3	38	25	19	2.76	32.8		50	0	100	0	0	0	0	0	0	0		0	0	0		10	8	0	2	1	4	7	2	2	1	1	1	2	1		4	4	2014-04-11	2	1	4
CTK3	8	655	1	755	0	28.1	6.17	68	45	34	0.48	5.9		34	1	68	1	1	1	0	0	0	0		0	0	0		0	1	0	2	1	4	9	2	3	2	2	1	2	1		4	4	2014-04-09	1	1	4
CTK4	8	656	1	786																												2	1	4	4	1										2014-04-09
CTK7	8	657	1	818	0	25.8	5.92	57	38	28	2.42	29.7		7	0	14	0	0	0	0	0	0	0		0	0	0		0	0	0	2	1	4	4	1	2	2	1	1	1	1		4	4	2014-04-09	1	1	4
CTK8	8	658	1	575	0	28.3	5.85	59	39	30	0.87	11		4	0	8	0	0	0	0	0	0	0		0	0	0		0	0	0	2	1	4	4	2	1	2	1	1	1	3		4	4	2014-04-10	1	1	4
CTK9	8	659	1	326	0	27.7	6	51	34	25	0.48	6		52	0	104	0	0	0	0	0	0	0		0	0	0		1	5	0	2	1	4	7	2	2	1	1	1	2	1		4	4	2014-04-10	1	2	4
CTK10	8	660	1	585	0	29	6.02	45	29	22	1.2	15.1		86	1	172	1	1	1	0	0	0	1		0	0	0		3	1	0	2	1	4	4	2	2	2	2	1	2	3		4	4	2014-04-10	1	2	4
CTK11	8	661	1	623																												2	1	4	4	1										2014-04-10
CTK12	8	662	1	320																												2	1	4	4	1										2014-04-10
CTK16	8	663	1	525																												2	1	4	4	1										2014-04-10
CTK17	8	664	1	283																												2	1	4	4	1										2014-04-10
CTK18	8	665	1	276																												2	1	4	4	1										2014-04-10
CTK19	8	666	1	237																												2	1	4	4	1										2014-04-10
CTA1	8	667	1	203																												2	1	2	3	1										2014-04-12
CTA2	8	668	1	365																												2	1	2	6	1										2014-04-12
CTA3	8	669	1	396																												2	1	2	3	1										2014-04-12
CTA5	8	670	1	379	0	31.7	5.83	141	94	70	3.73	51		15	0	30	0	0	0	0	0	0	0		0	0	0		3	2	0	2	1	2	4	2	1	2	1	1	1	3		1	4	2014-04-12	1	1	4
CTA6	8	671	1	318	0	25.4	5.96	151	100	75	0.82	10		100	0	200	0	0	0	0	0	0	0		0	0	0		7	1	0	2	1	2	3	2	1	2	1	1	2	1		3	4	2014-04-12	2	3	4
CTA7	8	672	1	858																												2	1	2	7	1										2014-04-12
CTA8	8	673	1	1280	0	25.3	5.93	52	34	26	0.5	6.7		110	0	220	0	0	0	0	0	0	0		0	0	0		9	9	0	2	1	2	1	2	1	2	1	1	2	1		3	4	2014-04-13	2	1	4
CTA10	8	674	1	369	0	32.5	6.06	44	29	22	3.76	50.6		95	9	190	10	11	6	3	2	0	4		0	0	0		15	6	0	2	1	2	1	2	2	2	1	1	2	1		3	4	2014-04-12	3	1	4
CTA11	8	675	1	485	0	29.2	6.43	25	170	130	0.7	9		53	1	106	1	1	0	0	1	0	0		0	0	0		4	0	0	2	1	2	9	2	2	2	2	1	1	3		4	4	2014-04-12	1	1	4
CTA12	8	676	1	673	0	25.5	5.9	57	38	28	0.77	9.4		30	0	60	0	0	0	0	0	0	0		0	0	0		2	8	0	2	1	2	3	2	1	2	1	1	2	1		3	4	2014-04-14	1	1	4
CTA13	8	677	1	623	0	25.9	6.32	75	50	37	0.77	9.6		26	0	52	0	0	0	0	0	0	0		0	0	0		0	1	0	2	1	2	2	2	3	2	1	1	2	3		4	4	2014-04-14	3	1	4
CTA15	8	678	1	793	0	29.9	5.77	74	49	37	1.11	14.9		100	2	200	2	2	2	0	0	0	0		0	0	0		1	4	0	2	1	2	3	2	1	2	2	1	2	1		3	4	2014-04-13	2	3	4
CTA16	8	679	1	364																												1	1	2	4	1										2014-04-13
CTA16	8	680	0																													2	1	2		2		3	2	1	2	1				2014-04-13
CTA18	8	681	1	186																												2	1	2	6	1										2014-04-13
CTA19	8	682	1	886	0	26.4	5.97	33	22	16	0.98	12.1		90	0	180	0	0	0	0	0	0	0		0	0	0		7	4	0	2	1	2	1	2	1	2	2	1	2	1		1	4	2014-04-13	1	1	4
CTA20	8	683	1	871	0	29.2	6.3	56	37	28	0.97	12.8		45	2	90	2	3	0	2	1	0	2		0	0	0		4	0	0	2	1	2	4	2	3	2	2	1	2	1		4	4	2014-04-12	1	1	4
CTA21	8	684	1	153																												2	1	2	3	1										2014-04-13
CTA22	8	685	1	945	1	29.5	6.66	88	58	44	4.29	55.8		60	9	120	9	10	8	1	0	0	0		0	0	0		2	0	0	2	1	2	1	2	2	2	2	1	2	1		1	4	2014-04-13	3	1	4
CTA23	8	686	1	521																												1	1	2	4	2										2014-04-13
CTM1	8	687	1	332	9	26	5.25	7	4	3	5.13	63.1		50	9	100	14	24	14	1	0	0	0		0	0	0		0	0	0	2	1	3	6	2	1	1	1	1	2	1		1	4	2014-04-18	1	1	4
CTM2	8	688	1	289	0	26.1	5.12	51	34	25	0.58	7.1		97	0	194	0	0	0	0	0	0	0		0	0	0		4	1	0	2	1	3	3	2	1	2	1	1	2	2		1	4	2014-04-19	2	3	4
CTM3	8	689	1	187	0	27.6	5.26	32	21	16	0.87	11		100	0	200	0	0	0	0	0	0	0		0	0	0		2	3	0	2	1	3	3	2	1	2	1	1	2	2		2	4	2014-04-19	1	3	4
CTM4	8	690	1	955	0	26.3	4.66	13	8	6	0.61	7.6		49	0	98	0	0	0	0	0	0	0		0	0	0		0	2	0	2	1	3	4	2	1	2	1	1	2	1		2	4	2014-04-20	2	3	4
CTM5	8	691	1	575	0	26.6	5.45	42	28	21	0.75	9.4		100	6	200	6	6	4	2	0	0	0		0	0	0		5	11	0	2	1	3	1	2	1	2	1	1	2	3		4	4	2014-04-19	1	1	4
CTM7	8	692	1	568	0	25.1	5.3	15	10	7	0.99	8.2		123	0	246	0	0	0	0	0	0	0		0	0	0		4	9	17	2	1	3	1	2	1	2	1	1	2	2		1	3	2014-04-20	3	1	4
CTM8	8	693	1	327	0	24.7	5.16	12	8	6	5.36	64		50	0	100	0	0	0	0	0	0	0		0	0	0		0	0	0	2	1	3	7	2	1	1	1	1	2	1		1	4	2014-04-19	1	1	4
CTM9	8	694	1	206																												2	1	3	4	1										2014-04-19
CTM10	8	695	1	324	0	27.5	4.77	14	9	7	1.66	21.4		30	0	60	0	0	0	0	0	0	0		0	0	0		1	3	0	2	1	3	6	2	1	1	1	1	1	1		4	4	2014-04-19	1	1	4
CTR1	8	696	1	330																												2	1	1	3	1										2014-04-16
CTR2	8	697	1	171																												2	1	1	3	1										2014-04-16
CTR3	8	698	1	171	0	28.1	5.04	33	22	16	3.05	39.2		98	0	196	0	0	0	0	0	0	0		0	0	0		6	0	0	2	1	1	1	2	1	2	1	1	2	1		1	4	2014-04-17	2	2	4
CTR5	8	699	1	1027	0	25.2	4.81	22	14	11	2.54	30.2		27	0	54	0	0	0	0	0	0	0		0	0	0		0	0	0	2	1	1	4	2	2	2	1	1	1	1		4	4	2014-04-14	1	3	4
CTR7	8	700	1	506	0	25.6	5.27	19	12	9	0.85	10.3		53	0	106	0	0	0	0	0	0	0		0	0	0		8	2	0	2	1	1	7	2	2	1	1	1	2	2		2	4	2014-04-17	2	2	4
CTR8	8	701	1	259	0	26.3	4.89	21	14	10	0.93	11.6		51	0	102	0	0	0	0	0	0	0		0	0	0		5	5	0	2	1	1	6	2	1	1	1	1	2	2		1	4	2014-04-17	1	1	4
CTR10	8	702	1	190	0	27.3	5.41	36	24	18	2.05	23.6		28	0	56	0	0	0	0	0	0	0		0	0	0		2	0	0	2	1	1	3	2	2	2	1	1	2	1		2	4	2014-04-16	1	1	4
CTR11	8	703	1	208	0	28.9	5.68	18	12	9	3.25	39.8		81	0	162	0	0	0	0	0	0	0		0	0	0		14	0	0	2	1	1	9	2	3	2	1	1	2	1		4	4	2014-04-16	1	1	4
CTR12	8	704	1	973	0	24.9	4.37	21	14	10	1.17	14		8	0	16	0	0	0	0	0	0	0		0	0	0		0	0	0	2	1	1	5	2	1	2	1	1	1	1		4	4	2014-04-16	1	4	4
CTR13	8	705	1	884	0	25.7	5.92	48	32	24	0.85	10.3		96	2	192	2	2	0	2	0	0	2		0	0	0		4	13	0	2	1	1	1	2	2	2	1	1	2	3		1	4	2014-04-17	1	1	4
CTR14	8	706	1	268																												2	1	1	4	1										2014-04-17
CTP1	8	707	1	149																												1	1	5	4
CTP2	8	708	1	249																												1	1	5	4
CTP3	8	709	1	650																												1	1	5	2
CTP4	8	710	1	150																												1	1	5	4
CPW1	8	711	1	310	0	25	5.94	27	18	13	0.48	58		79	0	158	0	0	0	0	0	0	0		0	0	0		0	0	0	2	2	6	1	2	1	2	1	1	2	3		3	4	2014-04-27	1	1	4
CPW2	8	712	1	307	0	24.7	6.26	43	28	21	0.41	5		37	0	74	0	0	0	0	0	0	0		0	0	0		12	6	0	2	2	6	1	2	1	2	1	1	2	2		1	4	2014-04-27	1	1	4
CPW3	8	713	1	339	0	24.4	6.25	28	19	14	0.12	1.4		40	1	80	1	1	1	0	0	0	0		0	0	0		1	0	0	2	2	6	2	2	1	2	1	1	2	2		3	4	2014-04-27	1	3	4
CPW4	8	714	1	640	0	24.1	5.48	16	10	7	0.71	8.3		41	0	82	0	0	0	0	0	0	0		0	0	0		0	1	0	2	2	6	4	2	1	2	1	1	1	1		2	4	2014-04-26	1	1	4
CPW5	8	715	1	748	10	23.6	6.3	32	20	15	6.71	78.1		33	8	66	10	36	21	3	2	0	0		0	0	0		0	7	0	2	2	6	6	2	1	1	1	1	2	1		1	4	2014-04-26	1	1	4
CPW6	8	716	1	947	0	23	5.89	15	10	7	1.67	19.6		62	0	124	0	0	0	0	0	0	0		0	0	0		0	3	4	2	2	6	1	2	1	2	1	1	2	1		2	4	2014-04-26	2	1	4
CPW7	8	717	1	966	0	23.4	5.92	30	20	15	2.18	26.3		35	0	70	0	0	0	0	0	0	0		0	0	0		0	1	0	2	2	6	4	2	1	2	1	1	2	2		1	4	2014-04-26	1	1	4
CPW8	8	718	1	120	0	22.8	5.77	28	18	14	1.4	13.1		30	2	60	2	2	2	0	0	0	2		0	0	0		0	1	0	2	2	6	3	2	2	2	1	1	2	1		3	4	2014-04-28	1	1	4
CPW9	8	719	1	285	0	24.7	6.02	71	47	35	1.03	12.5		54	2	108	2	2	1	1	0	0	0		0	0	0		0	0	0	2	2	6	4	2	1	2	1	1	1	1		2	4	2014-04-26	1	3	4
CPW10	8	720	1	391	0	24.4	5.75	31	20	15	1.81	24.2		50	0	100	0	0	0	0	0	0	0		0	0	0		0	5	0	2	2	6	2	2	2	2	1	1	2	1		2	4	2014-04-25	2	1	4
CPW11	8	721	1	407	0	23.7	5.98	30	20	15	2.03	23.9		64	2	128	2	2	1	0	1	0	0		0	0	0		1	1	1	2	2	6	3	2	1	2	1	1	1	2		3	4	2014-04-25	1	3	4
CPW12	8	722	1	418	1	24	5.68	30	20	14	0.69	8.8		44	1	88	1	1	0	0	0	0	0		0	0	0		0	2	3	2	2	6	2	2	1	2	1	1	2	3		4	4	2014-04-25	1	1	4
CPW13	8	723	1	825	0	23.7	5.69	24	16	12	1.24	14.7		48	3	96	3	4	2	0	2	0	0		0	0	0		0	5	1	2	2	6	2	2	1	2	1	1	1	1		2	4	2014-04-26	1	1	4
CPW14	8	724	1	1115	17	24.3	5.66	18	12	9	0.63	7.5		96	33	192	49	82	42	11	12	0	0		0	17	0		1	3	74	2	2	6	1	2	1	2	1	1	2	1		3	4	2014-04-28	3	2	3
CPW15	8	725	1	316	8	24.1	6.33	27	18	13	6.82	79.7		28	8	56	11	24	13	3	0	0	0		0	0	0		0	0	0	2	2	6	6	2	1	1	1	1	2	1		1	4	2014-04-26	1	1	4
CPW17	8	726	1	375	2	24.2	5.73	8	5	4	2.52	29.8		98	5	196	6	8	4	1	1	2	0		0	1	0		0	11	3	2	2	6	1	2	1	2	1	1	2	1		3	4	2014-04-27	3	1	1
CPK1	8	727	1	214	37	24.8	5.67	11	7	5	3.74	45.5		97	40	194	57	153	82	7	27	108	0		0	2	0		0	0	3	2	2	7	1	2	1	2	1	1	2	1		2	4	2014-04-29	3	1	4
CPK2	8	728	1	178	17	26.8	5.44	14	9	6	3.48	43.7		61	11	122	15	43	14	6	6	25	0		0	0	0		1	0	0	2	2	7	2	2	1	2	1	1	2	1		3	4	2014-04-29	2	3	4
CPK3	8	729	1	542	0	23.6	5.79	12	8	6	0.4	4.6		64	0	128	0	0	0	0	0	0	0		0	0	0		0	7	5	2	2	7	2	2	1	2	1	1	2	3		3	4	2014-04-30	1	1	4
CPK4	8	730	1	102	0	24.9	6.01	24	16	12	0.46	1.6		40	0	80	0	0	0	0	0	0	0		0	0	0		2	5	0	2	2	7	7	2	1	1	1	1	2	1		1	4	2014-04-30	1	1	4
CPK5	8	731	1	34	0	23.5	6.33	36	24	18	1.16	13.6		47	3	94	5	5	2	1	2	5	0		0	0	0		9	8	0	2	2	7	1	2	1	2	1	1	1	1		2	4	2014-05-01	2	1	4
CPK6	8	732	1	217	0	22.7	5.52	8	5	4	1.22	14		26	0	52	0	0	0	0	0	0	0		0	0	0		0	0	0	2	2	7	5	2	1	2	1	1	1	2		4	4	2014-05-01	1	1	4
CPK7	8	733	1	543	0	24.2	5.47	23	14	11	0.66	2.1		50	0	100	0	0	0	0	0	0	0		0	0	0		1	6	0	2	2	7	4	2	1	2	1	1	2	1		3	4	2014-04-30	2	1	4
CPK8	8	734	1	598	0	24.1	6.05	16	10	8	4.61	50.2		30	1	60	1	1	0	0	1	0	0		0	0	0		0	3	0	2	2	7	6	2	1	1	1	1	1	1		1	4	2014-04-30	1	1	4
CPK9	8	735	1	21	0	24.6	6.52	12	8	6	6.82	81		10	0	20	0	0	0	0	0	0	0		0	0	0		0	1	0	2	2	7	6	2	1	1	1	1	2	1		1	4	2014-04-30	1	1	4
CPK10	8	736	1	48	0	28.1	6.43	61	40	30	1.35	18.1		32	6	64	9	24	23	0	1	23	0		0	0	0		0	3	0	2	2	7	5	2	1	2	1	2	1	1		2	4	2014-04-30	3	3	4
CPK11	8	737	1	515																												1	2	7	6	2										2014-04-30
CPM1	8	738	1	459	0	23.3	5.43	7	4	3	3.82	40.3		53	0	106	0	0	0	0	0	0	0		0	0	0		0	0	0	2	2	9	7	2	1	1	1	1	2	1		1	4	2014-05-07	1	1	4
CPM2	8	739	1	840	0	24.9	4.66	7	4	3	3.45	42		50	1	100	1	1	1	0	0	0	0		0	0	0		0	2	0	2	2	9	7	2	1	1	1	1	2	1		2	4	2014-05-06	1	1	4
CPM3	8	740	1	643	0	24.5	5.92	14	9	7	2.08	25		71	0	142	0	0	0	0	0	0	0		0	0	0		0	0	0	2	2	9	3	2	1	2	1	1	1	1		2	4	2014-05-06	1	3	4
CPM4	8	741	1	499	0	23.9	5.79	13	8	6	1.79	21.2		112	1	224	1	1	0	1	0	0	0		0	0	0		9	8	23	2	2	9	1	2	1	2	1	2	2	1		3	4	2014-05-06	2	3	4
CPM5	8	742	1	1017	0	25.3	5.73	8	4	3	1.47	17.7		53	0	106	0	0	0	0	0	0	0		0	0	0		0	1	0	2	2	9	4	2	1	2	1	1	1	1		3	4	2014-05-06	1	1	4
CPM6	8	743	1	176	0	26	5.7	29	19	14	1.72	14.5		88	5	176	5	5	4	0	1	0	1		0	0	0		0	5	0	2	2	9	4	2	2	2	1	2	1	1		2	4	2014-05-06	2	1	4
CPM10	8	744	1	1153	0	24.6	5.35	10	6	5	2.08	19.4		70	0	140	0	0	0	0	0	0	0		0	0	0		0	4	0	2	2	9	4	2	1	2	1	1	1	1		3	4	2014-05-07	1	1	4
CPM11	8	745	1	414																												1	2	9	6	2										2014-05-07
CPM12	8	746	1	138	0	24.2	6.19	13	8	6	2.06	25.1		51	1	102	1	1	0	1	0	0	1		0	0	0		0	1	0	2	2	9	4	2	1	2	1	1	1	1		1	4	2014-05-05	1	2	4
CPX1	8	747	1	335	0	26.9	5.62	8	5	11	2.72	34		20	0	40	0	0	0	0	0	0	0		0	0	0		2	0	0	2	2	8	6	2	1	1	1	2	1	1		1	4	2014-05-03	2	1	4
CPX2	8	748	1	532	0	24.9	5.35	14	9	7	4.72	59		20	0	40	0	0	0	0	0	0	0		0	0	0		0	0	0	2	2	8	7	2	1	1	1	1	1	1		1	4	2014-05-03	1	1	4
CPX3	8	749	1	215	0		5.74	7	4	3	4.12	50		36	1	72	1	1	0	1	0	0	0		0	0	0		0	2	0	2	2	8	6	2	1	1	1	1	1	1		1	4	2014-05-03	1	1	4
CPX4	8	750	1	333	0	24.1	5.66	12	8	6	3.11	37		30	1	60	1	1	0	1	0	0	0		0	0	0		0	2	0	2	2	8	4	2	1	2	1	1	1	3		4	4	2014-05-04	1	1	4
CPX5	8	751	1	513	0	23.3	7.49	11	7	5	7.39	86.3		25	0	50	0	0	0	0	0	0	0		0	0	0		0	0	0	2	2	8	6	2	1	1	1	1	1	1		4	4	2014-05-04	1	1	4
CPX6	8	752	1	369	0	23.1	5.25	10	6	4	3.7	40.1		51	0	102	0	0	0	0	0	0	0		0	0	0		0	0	0	2	2	8	4	2	1	2	1	1	1	1		1	4	2014-05-04	1	3	4
CPX7	8	753	1	53	0	22.8	5.89	13	8	6	2.39	29.1		41	4	82	4	4	0	2	2	0	0		0	0	0		0	2	0	2	2	8	4	2	1	2	1	1	1	1		4	4	2014-05-03	1	2	4
CPX8	8	754	1	664	0	25.6	5.28	15	10	7	1.8	22		25	0	50	0	0	0	0	0	0	0		0	0	0		0	1	0	2	2	8	7	2	1	1	1	1	1	1		1	4	2014-05-03	1	1	4
CPX9	8	755	1	937	0	24.6	5.55	22	14	11	2.09	25.4		38	2	76	2	2	0	0	2	0	0		0	0	0		0	1	0	2	2	8	2	2	2	2	1	2	2	1		4	4	2014-05-03	1	1	4
CPX10	8	756	1	890	0	25.4	5.67	21	14	10	4.98	60.2		32	1	64	2	4	1	2	1	0	0		0	0	0		0	1	0	2	2	8	6	2	1	1	1	1	1	1		4	4	2014-05-03	1	1	4
CPX11	8	757	1	232	0	23.6	6.96	11	6	3	7.73	90.8		20	0	40	0	0	0	0	0	0	0		0	0	0		0	3	0	2	2	8	7	2	1	1	1	1	1	1		1	4	2014-05-04	1	1	4
CPX12	8	758	1	313	0	23.5	7.5	6	4	2	6.95	81.6		20	0	40	0	0	0	0	0	0	0		0	0	0		0	0	0	2	2	8	6	2	1	1	1	1	1	1		1	4	2014-05-04	1	1	4
CPX13	8	759	1	311	0	23.3	6.85	18	12	9	7.41	88.9		25	0	50	0	0	0	0	0	0	0		0	0	0		0	0	0	2	2	8	7	2	2	1	1	1	2	1		4	4	2014-05-04	1	2	4
CPX15	8	760	1	1010	1	26.8	5.68	18	12	9	2.66	33.2		28	3	56	3	4	2	0	1	0	0		0	1	0		0	0	0	2	2	8	2	2	1	2	1	2	2	1		1	4	2014-05-03	2	1	4
CPR1	8	761	1	412	75	26.7	6.06	8	5	3	5.8	71		51	22	102	29	168	86	2	5	4	0		0	6	0		0	2	0	2	2	10	1	2	1	2	1	1	2	1		3	4	2014-04-24	3	1	4
CPR2	8	762	1	513																												1	2	10	2	2										2014-04-24		1
CTK1	9	763	1	126	0	26.4	5.44	38	25	19	1.51	18.8		48	4	96	4	4	4	0	0	0	0		0	0	0		0	2	0	2	1	4	6	2	1	1	1	2	2	1		2	4	2014-07-04	1	1	4
CTK2	9	764	1	212	0	25.7	6.22	37	24	17	4.54	56.7		22	2	44	2	2	1	1	0	0	0		0	0	0		0	0	0	2	1	4	7	2	2	1	1	1	2	1		1	4	2014-07-05	2	1	4
CTK3	9	765	1	755	0	25.3	5.2	35	23	17	0.38	4.6		51	3	102	3	4	2	2	0	0	1		0	0	0		1	1	0	2	1	4	7	2	2	1	1	2	2	2		1	4	2014-07-05	1	1	4
CTK4	9	766	1	786	0	24.8	5.68	37	24	19	0.61	7.4		100	6	200	9	9	7	2	0	0	0		0	0	0		0	9	0	2	1	4	4	2	1	2	1	1	2	1		2	4	2014-07-05	2	2	4
CTK7	9	767	1	818	0	26.5	4.67	18	12	9	0.42	5.3		98	3	196	3	3	2	1	0	0	0		0	0	0		0	6	0	2	1	4	4	2	1	2	2	2	1	1		3	4	2014-07-05	1	2	4
CTK8	9	768	1	575	1	24.7	5.24	36	24	18	0.63	7.6		62	4	124	4	4	3	0	0	0	0		0	0	0		0	3	0	2	1	4	4	2	1	2	1	1	2	1		1	4	2014-07-07	1	1	4
CTK9	9	769	1	326	0	25	5.61	43	28	21	1.17	14.2		50	2	100	2	2	0	0	2	0	0		0	0	0		0	0	0	2	1	4	7	2	1	1	1	1	2	1		1	4	2014-07-04	1	3	4
CTK10	9	770	1	585	0	25.5	5.75	32	21	16	0.45	5.4		41	0	82	0	0	0	0	0	0	0		0	0	0		0	2	0	2	1	4	4	2	1	2	1	1	2	1		1	4	2014-07-04	1	3	4
CTK11	9	771	1	623	0	27.1	5.11	28	18	14	0.8	10.3		102	2	204	2	2	0	1	1	0	0		0	0	0		0	5	0	2	1	4	4	2	1	2	1	2	1	1		3	4	2014-07-05	1	3	4
CTK12	9	772	1	320	0	24.1	5.36	33	22	16	0.77	9.2		76	11	152	14	17	13	0	4	0	0		0	0	0		0	0	0	2	1	4	4	2	1	2	1	1	1	3		1	4	2014-07-07	1	3	4
CTK16	9	773	1	525	1	23.2	5.56	32	21	16	0.84	9.7		100	20	200	25	35	28	6	0	0	2		0	0	0		0	7	0	2	1	4	4	2	1	2	1	1	2	3		1	4	2014-07-04	1	1	4
CTK17	9	774	1	283	0	25.1	5.53	37	24	18	0.54	6.7		43	7	86	8	9	8	0	1	0	0		0	0	0		0	5	0	2	1	4	4	2	1	2	1	1	2	1		1	4	2014-07-04	1	1	4
CTK18	9	775	1	276	0	27	5.31	32	20	15	1.12	15.7		45	1	90	1	1	1	0	0	0	0		0	0	0		1	3	0	2	1	4	4	2	1	2	1	1	1	1		3	4	2014-07-05	1	1	4
CTK19	9	776	1	237	0	26.7	5.82	40	26	20	0.43	5.4		24	2	48	2	2	2	0	0	0	0		0	0	0		0	1	0	2	1	4	4	2	1	2	1	1	1	1		4	4	2014-07-05	1	1	4
CTA1	9	777	1	203	2	27.5	5.95	44	29	22	0.5	6.2		92	12	184	15	22	14	3	3	0	1		0	0	3		1	15	1	2	1	2	3	2	1	2	1	1	2	1		3	4	2014-07-02	2	1	4
CTA2	9	778	1	365	0	25.1	5.44	36	24	18	0.7	8.5		50	1	100	1	1	1	0	0	0	0		0	0	0		0	2	0	2	1	2	6	2	1	1	1	1	2	2		1	4	2014-07-02	1	2	4
CTA3	9	779	1	396	0	25.7	5.36	45	30	22	1	12.2		44	3	88	4	4	4	0	0	0	0		0	0	0		2	2	0	2	1	2	3	2	1	2	1	1	2	1		3	4	2014-07-02	2	1	4
CTA5	9	780	1	379	0	23.8	5.19	22	14	11	1.82	21.3		101	4	202	4	5	3	0	2	0	1		0	0	2		2	10	0	2	1	2	4	2	1	2	1	1	2	1		3	4	2014-07-02	1	3	4
CTA6	9	781	1	318	1	26.5	6.27	48	32	25	1.76	22		117	7	234	7	9	4	3	1	0	0		0	1	0		1	15	0	2	1	2	3	2	2	2	1	1	2	1		2	4	2014-07-01	2	1	4
CTA7	9	782	1	858	0	24.6	5.38	21	14	10	2.23	26.7		28	1	56	1	1	1	0	0	0	0		0	0	0		1	0	0	2	1	2	7	2	1	1	1	1	2	1		4	4	2014-07-03	1	1	4
CTA8	9	783	1	1280	0	25	5.7	42	28	21	0.59	7.2		40	3	80	5	8	3	2	3	0	0		0	0	0		0	3	0	2	1	2	1	2	2	2	1	1	2	2		1	4	2014-07-03	2	1	4
CTA10	9	784	1	369	2	25.8	6.4	52	34	25				86	10	172	12	14	6	3	3	0	1		0	1	0		0	6	0	2	1	2	1	2	2	2	1	1	2	1		3	4	2014-07-01	3	3	4
CTA11	9	785	1	485	0	24.6	6.58	50	33	25	5.06	61.2		42	1	84	1	1	1	0	0	0	0		0	0	0		0	1	0	2	1	2	7	2	2	1	1	1	2	1		4	4	2014-07-07	1	1	4
CTA12	9	786	1	673	0	24.3	6.45	78	52	39	0.42	5.1		70	2	140	2	2	1	0	1	0	0		0	0	0		0	11	0	2	1	2	3	2	2	2	1	1	2	2		2	4	2014-07-01	1	2	4
CTA13	9	787	1	623	5	25.1	6.33	54	36	27	2.05	24.9		43	7	86	7	8	3	0	0	0	0		0	0	0		0	2	0	2	1	2	2	2	2	2	1	2	2	1		2	4	2014-07-01	3	1	4
CTA15	9	788	1	793	5	24.2	6.36	68	45	34	0.31	3.7		72	4	144	6	11	6	0	0	0	0		0	0	0		3	8	0	2	1	2	3	2	1	2	1	1	2	1		3	4	2014-07-01	2	1	4
CTA16	9	789	1	364																												1	1	2	4											2014-07-01
CTA18	9	790	1	186	1	25.6	5.51	29	19	14	3	37.2		62	4	124	4	5	3	0	1	0	0		0	0	0		0	1	0	2	1	2	6	2	1	1	1	1	2	1		1	4	2014-07-05	1	1	4
CTA19	9	791	1	886	0	25.5	5.88	44	28	21	0.33	4		32	0	64	0	0	0	0	0	0	0		0	0	0		1	1	0	2	1	2	1	2	2	2	1	1	2	3		1	4	2014-07-03	1	1	4
CTA20	9	792	1	871	1	26.3	5.72	63	42	31	0.75	9.2		54	5	108	5	5	4	0	0	0	0		0	0	0		1	8	0	2	1	2	4	2	1	2	1	1	2	1		1	4	2014-07-03	1	1	4
CTA21	9	793	1	153	0	26.1	5.46	40	26	19	1.09	13.7		72	3	144	3	3	3	0	0	0	0		0	0	0		0	6	0	2	1	2	3	2	1	2	1	2	2	1		3	4	2014-07-02	2	1	4
CTA22	9	794	1	945	19	28	6.39	47	32	23	4.8	61.5		57	12	114	18	34	13	0	2	0	1		0	0	0		0	2	0	2	1	2	1	2	2	2	1	2	2	1		2	4	2014-07-01	3	1	4
CTA23	9	795	1	521																												1	1	2	4											2014-07-01
CTM1	9	796	1	332	0	25.5	5.35	11	7	5	5.98	73.1		42	9	84	9	9	5	1	3	0	0		0	0	0		0	0	0	2	1	3	6	2	1	1	1	1	2	1		1	4	2014-06-27	1	1	4
CTM2	9	797	1	289	1	25	5.45	43	29	22	0.81	10		100	16	200	22	36	32	3	0	0	0		0	0	0		1	10	1	2	1	3	3	2	2	2	1	1	2	3		3	4	2014-06-27	2	2	4
CTM3	9	798	1	187	0	25.6	4.5	19	12	9	0.9	11		100	2	200	2	2	2	0	0	0	0		0	0	0		0	5	7	2	1	3	3	2	1	2	1	1	2	3		1	4	2014-06-28	1	1	4
CTM4	9	799	1	955	0	25.5	5.26	6	4	3	2.2	27.3		75	12	150	14	17	13	2	2	0	0		0	0	0		0	0	0	2	1	3	4	2	1	2	1	2	2	1		2	4	2014-06-27	2	1	4
CTM5	9	800	1	575	1	24.5	5.61	44	29	22	1.22	14.7		100	12	200	13	14	10	2	1	0	1		0	0	0		0	13	5	2	1	3	1	2	2	2	1	1	2	3		2	4	2014-06-27	1	2	4
CTM7	9	801	1	568	5	24.6	5.24	21	14	10	0.65	8		127	12	254	13	14	4	0	5	0	0		0	4	0		0	1	5	2	1	3	1	2	1	2	1	2	2	2		1	1	2014-06-28	3	1	4
CTM8	9	802	1	327	2	25.4	5.33	31	20	15	1.29	15.8		54	17	108	20	26	18	5	1	0	1		0	0	0		0	5	0	2	1	3	7	2	1	1	1	1	2	1		1	4	2014-06-27	1	1	4
CTM9	9	803	1	206	0	25.3	5.78	40	26	20	0.37	4.6		96	3	192	4	4	0	3	1	0	0		0	0	0		0	7	0	2	1	3	4	2	1	2	1	1	1	1		3	4	2014-06-28	1	3	4
CTM10	9	804	1	324	5	25.8	4.47	18	12	9	1.69	21.2		38	13	76	15	22	14	2	1	0	1		0	0	0		0	0	0	2	1	3	6	2	1	1	1	1	1	1		1	4	2014-06-28	1	1	4
CTR1	9	805	1	330	1	27	5.62	44	29	21	1	12.7		40	1	80	1	1	0	0	0	0	0		0	0	0		1	2	0	2	1	1	3	2	2	2	1	2	1	1		2	4	2014-06-24	2	2	4
CTR2	9	806	1	171	0	24.5	6	32	21	16	2.2	26.5		100	2	200	2	2	0	2	0	0	0		0	0	0		0	4	0	2	1	1	3	2	2	2	1	1	2	1		3	4	2014-06-25	2	1	4
CTR3	9	807	1	171	0	23.6	5.79	40	26	20	0.85	11		60	0	120	0	0	0	0	0	0	0		0	0	0		0	0	0	2	1	1	1	2	2	2	1	1	2	3		2	4	2014-06-24	2	1	4
CTR5	9	808	1	1027	3	24.3	4.96	14	9	7	0.69	8.2		100	3	200	3	4	1	0	0	0	0		0	0	0		0	11	2	2	1	1	4	2	2	2	1	1	2	1		1	4	2014-06-24	1	1	4
CTR7	9	809	1	506	0	25.6	5.45	20	13	10	3.84	47.5		50	0	100	0	0	0	0	0	0	0		0	0	0		1	0	0	2	1	1	7	2	2	1	1	1	2	1		2	4	2014-06-24	2	2	4
CTR8	9	810	1	259	1	25	5.87	22	14	11	2.91	35.5		51	3	102	3	3	2	0	0	0	0		0	0	0		8	2	0	2	1	1	6	2	2	1	1	1	2	3		1	4	2014-06-26	1	1	4
CTR10	9	811	1	190	6	24.7	6.17	28	18	16	3.03	36.6		100	30	200	32	51	15	18	12	0	11		0	0	0		2	6	1	2	1	1	3	2	2	2	1	1	2	3		2	4	2014-06-25	1	3	4
CTR11	9	812	1	208																												1	1	1	7	2										2014-06-25
CTR12	9	813	1	973	2	24.9	4.92	11	7	5	1.15	13.8		54	2	108	2	2	0	0	0	0	0		0	0	0		0	5	0	2	1	1	5	2	2	2	1	1	1	1		1	4	2014-06-24	1	1	4
CTR13	9	814	1	884																												1	1	1	1	2										2014-06-24
CTR14	9	815	1	268	3	25.3	5.2	16	10	8	1.5	18.5		60	6	120	6	6	2	1	0	0	1		0	0	0		0	1	0	2	1	1	4	2	1	2	1	1	1	1		3	4	2014-06-25	1	1	4
CTP1	9	816	1	149																												1	1	5	4	2										2014-07-06
CTP3	9	817	1	650																												1	1	5	2	2										2014-07-06
CTP4	9	818	1	150																												1	1	5	4	2										2014-07-06
CPW1	9	819	1	310	0	24.6	5.74	58	38	29	0.83	9.9		88	1	176	1	2	1	1	0	0	0		0	0	0		2	7	0	2	2	6	1	2	3	2	1	2	2	2		3	4	2014-07-22	1	2	4
CPW2	9	820	1	307	1	24	5.58	29	20	15	1.33	15.9		93	1	186	1	1	0	0	0	0	0		0	0	0		0	5	0	2	2	6	1	2	1	2	1	1	2	1		1	4	2014-07-22	1	1	4
CPW3	9	821	1	339	0	23.5	5.65	41	27	20	1.55	18.5		70	3	140	4	4	4	0	0	0	1		0	0	0		1	4	0	2	2	6	2	2	2	2	1	1	2	1		3	4	2014-07-21	1	1	4
CPW4	9	822	1	640	0	23.5	5.05	18	12	9	0.87	10.2		82	0	164	0	0	0	0	0	0	0		0	0	0		1	11	0	2	2	6	3	2	1	2	1	1	1	1		3	4	2014-07-22	1	1	4
CPW5	9	823	1	748	0	23	5.85	38	24	18	6.93	80		50	1	100	1	1	1	0	0	0	0		0	0	0		0	4	0	2	2	6	6	2	1	1	1	1	2	1		1	4	2014-07-22	1	1	4
CPW6	9	824	1	947	1	23.2	5.37	43	28	21	0.72	8.5		100	11	200	14	17	14	1	1	0	4		0	0	0		1	6	1	2	2	6	1	2	2	2	1	1	2	1		2	4	2014-07-22	2	1	4
CPW7	9	825	1	966	0	21.8	5.37	43	28	21	1.77	20.2		42	0	84	0	0	0	0	0	0	0		0	0	0		0	9	0	2	2	6	4	2	2	2	1	1	2	2		1	4	2014-07-22	1	1	4
CPW8	9	826	1	120	0	25	4.73	22	14	11	0.55	6.6		42	2	84	2	2	2	0	0	0	0		0	0	0		0	0	0	2	2	6	3	2	1	2	1	1	2	2		2	4	2014-07-22	1	2	4
CPW9	9	827	1	285	0	23.8	4.62	19	12	9	0.97	11.5		69	0	138	0	0	0	0	0	0	0		0	0	0		0	3	0	2	2	6	4	2	1	2	1	1	1	1		1	4	2014-07-22	1	3	4
CPW10	9	828	1	391	0	25.6	5.92	62	40	30	2.9	35.6		33	1	66	1	1	1	0	0	0	0		0	0	0		7	0	2	2	2	6	2	2	2	2	1	1	2	2		1	4	2014-07-21	2	1	4
CPW11	9	829	1	407	0	24.1	5.9	87	58	43	0.97	11.5		49	4	98	6	6	0	1	5	0	3		0	0	0		0	8	0	2	2	6	3	2	2	2	1	1	1	3		2	4	2014-07-21	1	1	4
CPW12	9	830	1	418	0	24.3	5.51	50	33	25	0.62	7.5		36	0	72	0	0	0	0	0	0	0		0	0	0		0	0	0	2	2	6	2	2	2	2	1	1	1	1		4	4	2014-07-21	1	1	4
CPW13	9	831	1	825	0	22.6	5.28	27	17	13	1.56	18		94	4	188	6	12	2	2	8	0	0		0	0	0		0	11	5	2	2	6	2	2	1	2	1	1	2	1		3	4	2014-07-22	1	1	4
CPW14	9	832	1	1115	10	24.8	5.24	34	22	17	1.79	26.8		83	28	166	35	74	38	8	18	0	3		0	21	0		1	1	22	2	2	6	1	2	1	2	1	2	2	1		3	4	2014-07-13	3	1	1
CPW15	9	833	1	316	0	23.3	5.77	30	20	15	6.81	79.3		51	2	102	2	2	2	0	0	0	0		0	0	0		0	4	0	2	2	6	6	2	1	1	1	1	2	1		1	4	2014-07-22	1	1	4
CPW17	9	834	1	375	5	23.7	5.26	15	8	10	1.34	15.6		135	11	270	12	18	9	1	3	9	0		0	1	0		0	1	1	2	2	6	1	2	1	2	1	1	2	1		2	4	2014-07-21	3	1	1
CPK1	9	835	1	214	14	28.5	5.13	9	6	4	2.46	32.3		97	34	194	51	119	79	8	18	91	0		0	0	0		0	0	0	2	2	7	1	2	1	2	1	1	2	1		3	4	2014-07-11	3	2	4
CPK2	9	836	1	178	6	23.5	5.36	18	12	9	0.36	4.5		100	27	200	37	49	22	10	11	45	0		0	1	0		4	6	1	2	2	7	2	2	1	2	1	1	2	2		3	4	2014-07-11	2	3	4
CPK3	9	837	1	542	0	23.4	5.75	24	16	13				98	0	196	0	0	0	0	0	0	0		0	0	0		0	4	0	2	2	7	2	2	1	2	1	1	2	1		3	4	2014-07-12	1	1	4
CPK4	9	838	1	102	1	22.2	5.56	29	19	14				61	3	122	3	3	0	1	1	0	0		0	0	0		0	5	7	2	2	7	7	2	1	1	1	1	2	1		1	4	2014-07-13	1	1	4
CPK5	9	839	1	34	0	25.7	5.49	29	19	14				52	1	104	1	1	1	0	0	1	0		0	0	0		0	2	4	2	2	7	1	2	1	2	1	2	2	1		1	4	2014-07-12	2	1	4
CPK6	9	840	1	217	0	23.9	5	10	7	5				22	0	44	0	0	0	0	0	0	0		0	0	0		1	0	0	2	2	7	5	2	1	2	1	1	1	1		4	4	2014-07-12	1	1	4
CPK7	9	841	1	543	0	23.3	5.22	21	14	11				95	0	190	0	0	0	0	0	0	0		0	0	0		0	10	6	2	2	7	4	2	1	2	1	1	2	1		3	4	2014-07-12	2	1	4
CPK8	9	842	1	598	0	23.3	5.43	21	14	10				50	5	100	6	6	4	2	0	0	0		0	0	0		0	6	0	2	2	7	6	2	1	1	1	1	2	1		1	4	2014-07-12	1	1	4
CPK9	9	843	1	21	0	22.7	5.8	31	20	15				26	0	52	0	0	0	0	0	0	0		0	0	0		0	0	0	2	2	7	6	2	1	1	1	1	2	1		1	4	2014-07-13	1	2	4
CPK10	9	844	1	48	1	27.4	5.7	26	17	14				72	8	144	12	15	4	1	9	10	0		0	0	0		2	8	1	2	2	7	5	2	2	2	1	1	1	3		1	4	2014-07-12	3	3	4
CPK11	9	845	1	515																												1	2	7	6	2										2014-07-12
CPM1	9	846	1	459	0	23	4.61	5	3	2	4.61	57		56	2	112	2	2	1	1	0	0	0		0	0	0		0	0	1	2	2	9	7	2	1	1	1	1	2	1		1	4	2014-07-19	1	1	4
CPM2	9	847	1	840	3	24.3	5	16	10	8	3.61	46.9		51	14	102	17	19	12	3	1	0	0		0	0	0		0	0	0	2	2	9	7	2	1	1	1	1	2	3		1	4	2014-07-19	1	1	4
CPM3	9	848	1	643	1	24.1	5.29	30	20	15	0.96	11.5		63	5	126	5	7	3	2	1	0	1		0	0	0		0	4	6	2	2	9	3	2	1	2	1	2	2	3		2	4	2014-07-17	1	1	4
CPM4	9	849	1	499	4	23.6	5.53	37	24	18	0.98	11.6		141	6	282	6	10	3	1	2	0	1		0	0	0		5	5	1	2	2	9	1	2	1	2	1	2	2	2		3	4	2014-07-18	2	3	4
CPM5	9	850	1	1017	0	25.2	5.15	11	7	5	0.11	1.4		72	1	144	1	1	1	0	0	0	0		0	0	0		0	0	0	2	2	9	4	2	1	2	1	1	1	2		3	4	2014-07-19	1	1	4
CPM6	9	851	1	176	0	24.6	6.03	63	42	31	0.34	4.2		104	1	208	1	1	0	0	1	0	0		0	0	0		11	17	42	2	2	9	4	2	2	2	2	1	1	1		1	4	2014-07-18	2	2	4
CPM10	9	852	1	1153	0	23.4	5.3	18	12	9	0.69	8.6		27	1	54	1	1	1	0	0	0	0		0	0	0		0	0	0	2	2	9	4	2	1	2	1	1	1	1		3	4	2014-07-19	1	1	4
CPM11	9	853	1	414																												1	2	9	6	2										2014-07-19
CPM12	9	854	1	138	9	24.6	5.46	44	24	22	0.83	12.7		85	20	170	23	27	11	5	2	0	0		0	0	0		2	4	0	2	2	9	4	2	1	2	1	1	1	1		1	4	2014-07-17	1	1	4
CPX1	9	855	1	335	0	27.6	5.54	26	17	13	2.41	29.8		37	2	74	2	2	2	0	0	0	0		0	0	0		0	0	0	2	2	8	6	2	1	1	1	2	1	1		3	4	2014-07-16	2	1	4
CPX2	9	856	1	532	0	24.2	4.72	21	14	10	2.29	27.2		46	0	92	0	0	0	0	0	0	0		0	0	0		0	0	0	2	2	8	7	2	1	1	1	1	2	1		3	4	2014-07-16	1	1	4
CPX3	9	857	1	215	0	24.4	4.23	19	12	9	2.64	31.5		25	2	50	2	2	1	1	0	0	0		0	0	0		0	0	0	2	2	8	6	2	1	1	1	1	1	1		1	4	2014-07-15	1	1	4
CPX4	9	858	1	333	17	24	4.33	19	9	8	1.43	16.8		52	7	104	8	26	8	1	0	0	0		0	0	0		0	6	0	2	2	8	4	2	1	2	1	1	1	1		1	4	2014-07-15	1	1	4
CPX5	9	859	1	513	3	23.2	5.05	23	15	11	6.36	74.4		37	4	74	4	4	1	0	0	0	0		0	0	0		0	0	0	2	2	8	6	2	1	1	1	1	2	1		1	4	2014-07-16	1	1	4
CPX6	9	860	1	369	0	23.4	4.49	9	6	4	2.43	28.8		92	24	184	28	32	19	9	4	0	0		0	0	0		0	0	6	2	2	8	4	2	1	2	1	1	2	1		1	4	2014-07-16	1	3	4
CPX7	9	861	1	53	7	23.8	4.32	15	10	7	0.43	5.2		103	15	206	20	28	13	4	4	0	1		0	0	0		0	5	5	2	2	8	4	2	1	2	1	1	1	1		2	4	2014-07-15	1	1	4
CPX8	9	862	1	664	0	23.5	4.6	11	7	5	1.16	13.4		54	0	108	0	0	0	0	0	0	0		0	0	0		0	0	0	2	2	8	7	2	1	1	1	1	2	1		1	4	2014-07-16	1	1	4
CPX9	9	863	1	937	0	23.5	5.26	26	17	13	3.01	35.5		44	4	88	4	4	4	0	0	0	0		0	0	0		0	0	0	2	2	8	2	2	1	2	1	1	2	1		1	4	2014-07-16	1	1	4
CPX10	9	864	1	890	0	23.2	5.24	20	13	10	4	46.5		37	0	74	0	0	0	0	0	0	0		0	0	0		0	0	0	2	2	8	6	2	1	1	1	1	2	1		1	4	2014-07-16	1	1	4
CPX11	9	865	1	232	0	22.3	5.33	29	18	14	2.86	32.6		34	1	68	1	1	1	0	0	0	0		0	0	0		0	0	0	2	2	8	7	2	1	1	1	1	2	3		1	4	2014-07-16	1	1	4
CPX12	9	866	1	313	1	22	4.39	7	4	3	3.14	35.8		41	3	82	3	4	2	1	0	0	0		0	0	0		0	0	0	2	2	8	6	2	1	1	1	1	1	2		2	4	2014-07-15	1	1	4
CPX13	9	867	1	311	0	22.5	5.76	30	24	14	6.13	70.9		41	0	82	0	0	0	0	0	0	0		0	0	0		0	0	0	2	2	8	7	2	1	1	1	1	2	1		1	4	2014-07-15	1	1	4
CPX15	9	868	1	1010	0	24.1	5.23	18	12	9	2.46	29.1		39	0	78	0	0	0	0	0	0	0		0	0	0		0	9	0	2	2	8	2	2	1	2	1	2	2	1		1	4	2014-07-16	2	1	4
CPR1	9	869	1	412	25	24	4.85	14	9	6	3.16	37.4		89	16	178	21	71	35	2	9	1	0		0	12	0		0	1	4	2	2	10	1	2	1	2	1	1	2	1		2	4	2014-07-14	3	1	4
CPR2	9	870	1	513																												1	2	10	2	2										2014-07-14
CMA1	1	871	1	803	1	27.1		30	20	23				49	11	98	16	27	15	5	6	0	8		0	0	0		0	0	0	2	3	12	2	2	1	2	1	1	2	4		1	4	2013-03-20	2	1	4
CMA2	1	872	1	760	0									20	0	40	0	0	0	0	0	0	0		0	0	0		0	0	0	2	3	12	2	2	1	2	1	1	2	4		4	4	2130-03-20	1	2	4
CMA3	1	873	1	871	0	24		38	27	26				12	0	24	0	0	0	0	0	0	0		0	0	0		0	0	0	2	3	12	4	2	1	2	1	1	1	4		4	4	2013-03-19	1	1	4
CMA5	1	874	1	838	3	25.8		52	39	33				76	12	152	15	16	12	1	0	0	1		0	0	0		0	0	0	2	3	12	1	2	2	2	1	1	2	4		1	4	2013-03-19	2	1	4
CMA6	1	875	1	757	0	33		23	15	21				105	9	210	10	13	8	5	0	0	5		0	0	0		0	0	0	2	3	12	2	2	1	2	1	2	2	4		2	4	2013-03-19	3	2	4
CMA7	1	876	1	1062	1	26.9		29	18	22				61	23	122	24	34	6	16	11	0	4		0	0	7		0	0	0	2	3	12	2	2	2	2	1	1	2	4		1	4	2013-03-20	3	1	4
CMA8	1	877	1	1032	0									17	0	34	0	0	0	0	0	0	0		0	0	0		0	0	0	2	3	12	2	2	3	2	2	1	1	4		4	4	2013-03-20	2	1	4
CMA9	1	878	1	1053																												1	3	12	1	2										2013-03-20
CMA11	1	879	1	84																												1	3	12	6	2										2013-03-20
CMA12	1	880	1	389																												1	3	12	5	1										2013-03-20
CMA17	1	881	1	665																												1	3	12	3											2013-03-20
CMA21	1	882	1	184																												1	3	12	7	2										2013-03-20
CMC1	1	883	1	245	6	24.5		20	14	18				54	9	108	11	15	5	2	2	0	2		0	0	0		0	0	0	2	3	13	6	2	1	1	1	1	2	4		1	4	2013-03-22	2	1	4
CMC2	1	884	1	576	0	25.1		102	75	56				35	1	70	1	1	0	1	0	0	0		0	0	0		0	0	0	2	3	13	8	2	1	2	1	1	1	4		4	4	2013-03-22	1	1	4
CMC3	1	885	1	448																												2	3	13	4	1										2013-03-22
CMC7	1	886	1	644																												1	3	13	7	2										2013-03-20
CMC9	1	887	1	146																												2	3	13	4	1										2013-03-20
CMC10	1	888	1	193																												2	3	13	3	1										2013-03-20
CMC11	1	889	1	218																												2	3	13	4	1										2013-03-20
CMC12	1	890	1	578																												2	3	13	1	1										2013-03-20
CMC13	1	891	1	618																												1	3	13	1	2										2013-03-20
CMC14	1	892	1	374																												1	3	13	1	2										2013-03-20
CMC20	1	893	1	441																												1	3	13	1	2										2013-03-20
CMC21	1	894	1	187																												1	3	13	1	2										2013-03-20
CMT1	1	895	1	429																												1	3	15	6											2013-03-25
CMT4	1	896	1	746	2									96	18	192	20	26	9	7	8	8	7		0	0	0		0	0	0	2	3	15	1	2	1	2	1	1	2	4		3	4	2013-03-25	2	1	4
CMT5	1	897	1	514	7	26.2		42	25	25				61	23	122	24	46	10	19	10	9	0		0	0	0		0	0	0	2	3	15	1	2	2	2	1	1	2	4		3	4	2013-03-26	3	1	4
CMT6	1	898	1	218																												2	3	15	3	1										2013-03-26
CMT7	1	899	1	492	0									50	1	100	2	2	1	1	0	1	0		0	0	0		0	0	0	2	3	15	1	2	1	2	1	1	1	4		2	4	2013-03-26	2	2	4
CMT8	1	900	1	301	0	26		32	25	26				31	3	62	3	3	1	0	2	0	0		0	0	0		0	0	0	2	3	15	1	2	1	2	1	1	1	4		2	4	2013-03-26	1	2	4
CMT10	1	901	1	499																												1	3	15	2	2										2013-03-25
CMG1	1	902	1	259	5	27.5		26	18	21				70	7	140	10	11	5	1	0	3	1		0	0	0		0	0	0	2	3	11	1	2	3	2	1	1	2	4		1	4	2013-03-15	3	1	4
CMG2	1	903	1	480	0	25.7		24	17	20				50	0	100	0	0	0	0	0	0	0		0	0	0		0	0	0	2	3	11	4	2	1	2	1	1	2	4		4	4	2013-03-15	1	1	4
CMG3	1	904	1	246																												2	3	11	3	1										2013-03-16
CMG10	1	905	1	180																												2	3	11	3	1										2013-03-16
CMG11	1	906	1	261																												1	3	11	4											2013-03-16
CMG12	1	907	1	334																												1	3	11	4											2013-03-16
CMG13	1	908	1	398																												1	3	11	3											2013-03-16
CMG14	1	909	1	125	7	24.8		9	6	14				49	11	98	13	19	7	4	1	0	0		0	0	0		0	0	0	2	3	11	6	2	1	1	1	1	2	4		1	4	2013-03-16	2	1	4
CMA1	2	910	1	803	4									30	14	60	15	16	6	4	2	0	3		0	0	0		0	0	0	2	3	12	2	2	1	2	1	1	1	1		1	4	2013-08-25	2	1	4
CMA2	2	911	1	760	0									13	2	26	2	2	1	1	0	0	0		0	0	0		0	0	0	2	3	12	2	2	1	2	1	1	2	1		4	4	2013-08-25	1	2	4
CMA3	2	912	1	871																												1	3	12	4											2013-08-25
CMA5	2	913	1	838	2									25	6	50	6	8	5	0	1	0	1		0	0	0		0	0	0	2	3	12	1	2	1	2	1	2	2	3		1	4	2013-08-26	2	1	4
CMA6	2	914	1	757	1									34	5	68	5	5	2	1	1	0	2		0	0	0		0	0	0	2	3	12	2	2	2	2	1	2	2	2		2	4	2013-08-26	3	1	4
CMA7	2	915	1	1062	0									20	2	40	3	9	5	3	1	0	2		0	0	0		0	0	0	2	3	12	2	2	2	2	1	1	2	3		3	4	2013-08-26	3	1	4
CMA8	2	916	1	1032	0									9	3	18	3	4	2	0	2	0	2		0	0	0		0	0	0	2	3	12	2	2	3	2	1	1	1	4		1	4	2013-08-26	2	3	4
CMA9	2	917	1	1053	1									5	5	10	7	19	10	4	4	0	4		0	0	0		0	0	0	2	3	12	1	2	3	2	3	1	1	4		2	4	2013-03-26	2	3	4
CMA11	2	918	1	84																												1	3	12	6	2										2013-08-26
CMA12	2	919	1	389																												2	3	12	5	1										2013-08-26
CMA17	2	920	1	665																												1	3	12	3											2013-08-26
CMA21	2	921	1	184																												1	3	12	7	2										2013-08-26
CMC1	2	922	1	245	0									63	9	126	11	14	9	1	4	1	2		0	0	0		0	0	0	2	3	13	6	2	1	1	1	2	2	4		1	4	2013-08-27	2	1	4
CMC2	2	923	1	576																												1	3	13	6	2										2013-08-27
CMC3	2	924	1	448	0									21	0	42	0	0	0	0	0	0	0		0	0	0		0	0	0	2	3	13	4	2	1	2	1	1	1	4		3	4	2013-08-27	2	1	4
CMC7	2	925	1	644																												1	3	13	7	2										2013-08-27
CMC9	2	926	1	146	0									20	3	40	4	4	0	0	4	0	4		0	0	0		0	0	0	2	3	13	4	2	1	2	1	2	1	4		1	4	2013-08-22	3	3	4
CMC10	2	927	1	193	0									6	1	12	1	1	1	0	0	1	0		0	0	0		0	0	0	2	3	13	3	2	1	2	1	1	1	4		3	4	2013-08-22	3	1	4
CMC11	2	928	1	218	0									5	0	10	0	0	0	0	0	0	0		0	0	0		0	0	0	1	3	13	4	2	2	1	1	1	1	4		1	4	2013-08-22	2	1	4
CMC12	2	929	1	578																												1	3	13	1											2013-08-22
CMC13	2	930	1	618																												1	3	13	1											2013-08-22
CMC14	2	931	1	374																												1	3	13	1											2013-08-22
CMC20	2	932	1	441																												1	3	13	1	2										2013-08-22
CMC21	2	933	1	187																												1	3	13	1	2										2013-08-22
CMT1	2	934	1	429																												1	3	15	6											2013-08-23
CMT4	2	935	1	746	1									37	6	74	7	9	3	3	2	0	3		0	0	0		0	0	0	2	3	15	1	2	1	2	1	2	2	1		2	4	2013-08-23	2	2	4
CMT5	2	936	1	514	4									21	8	42	13	31	16	7	4	0	6		0	0	0		0	0	0	2	3	15	1	2	3	2	1	2	2	1		3	4	2013-08-23	3	2	4
CMT6	2	937	1	218	0									12	2	24	2	2	2	0	0	0	0		0	0	0		0	0	0	2	3	15	3	2	1	2	1	1	1	3		3	4	2013-08-28	2	1	4
CMT7	2	938	1	492	0									50	6	100	7	8	3	2	3	0	3		0	0	0		0	0	0	2	3	15	1	2	1	2	1	2	2	4		2	4	2013-08-29	2	3	4
CMT8	2	939	1	301	0									10	0	20	0	0	0	0	0	0	0		0	0	0		0	0	0	2	3	15	1	2	1	2	1	1	2	2		1	4	2013-08-29	1	1	4
CMT10	2	940	1	499																												1	3	15	2	2										2013-08-29
CMTT2	2	941	1	704	4									100	21	200	25	33	15	8	6	7	0		0	0	7		6	2	0	2	3	16	1	2	1	2	1	1	2	4		3	4	2013-08-15	3	2	4
CMTT3	2	942	1	272	23									36	22	72	31	98	43	28	4	2	0		0	0	4		0	0	0	2	3	16	1	2	2	2	1	2	2	1		3	4	2013-08-18	3	2	4
CMTT4	2	943	1	300	0									22	1	44	1	1	0	0	1	0	0		0	0	0		0	0	0	2	3	16	1	2	2	2	1	2	2	4		3	4	2013-08-18	3	1	4
CMTT5	2	944	1	631																												1	3	16	1	2										2013-08-18
CMTT6	2	945	1	872																												1	3	16	7											2013-08-18
CMTT8	2	946	1	362																												1	3	16	7											2013-08-18
CMTT9	2	947	1	409																												1	3	16	4											2013-08-18
CMTT10	2	948	1	805																												1	3	16	6											2013-08-18
CMG1	2	949	1	259	9									90	26	180	34	55	30	12	4	46	1		0	0	0		0	0	0	2	3	11	1	2	2	2	1	2	2	2		2	4	2013-08-28	3	1	4
CMG2	2	950	1	480	1									50	6	100	8	10	9	0	0	0	0		0	0	0		0	0	0	2	3	11	4	2	1	2	1	1	1	1		4	4	2013-08-28	1	1	4
CMG3	2	951	1	246	0									54	0	108	0	0	0	0	0	0	0		0	0	0		0	0	0	2	3	11	3	2	1	2	1	1	2	4		4	4	2013-08-28	1	1	4
CMG10	2	952	1	180	5									60	7	120	10	14	7	2	0	11	0		0	0	0		0	0	0	2	3	11	3	2	3	2	1	2	1	4		3	4	2013-08-28	3	1	4
CMG11	2	953	1	261	0									51	0	102	0	0	0	0	0	0	0		0	0	0		0	0	0	2	3	11	4	2	1	2	1	1	1	4		4	4	2013-08-28	1	1	4
CMG12	2	954	1	334																												1	3	11	4											2013-08-28
CMG13	2	955	1	398																												1	3	11	3											2013-08-28
CMG14	2	956	1	125	7									80	13	160	13	26	12	5	2	0	0		0	0	0		0	0	0	2	3	11	6	2	1	1	1	1	2	1		1	4	2013-08-28	2	1	4
CMA1	3	957	1	803	3	26.5	5.44	29	19	15	1.21	14.8		74	9	148	9	11	6	2	0	0	4		0	0	0		0	10	0	2	3	12	2	2	3	2	2	2	2	1		1	4	2014-09-18	2	1	4
CMA2	3	958	1	760	0	24.8	5.35	12	14	11	1.06	12.8		35	0	70	0	0	0	0	0	0	0		0	0	0		0	0	0	2	3	12	2	2	1	2	2	1	2	1		4	4	2014-09-17	1	1	4
CMA3	3	959	1	871	0	24.8	5.17	29	19	14	0.78	9.4		72	1	144	1	1	1	0	0	0	0		0	0	0		1	4	12	2	3	12	4	2	1	2	1	1	1	1		4	4	2014-09-17	1	1	4
CMA5	3	960	1	838	0	31.9	5.63	32	21	16	1.69	23.2		33	12	64	12	14	10	2	2	0	2		0	0	0		1	6	0	2	3	12	1	2	3	2	1	2	2	1		1	4	2014-09-16	2	1	4
CMA6	3	961	1	757	0	33.6	5.78	25	16	12	5.88	83.6		73	1	146	1	1	1	0	0	0	1		0	0	0		3	4	0	2	3	12	2	2	3	2	1	1	2	1		1	4	2014-09-17	3	1	4
CMA7	3	962	1	1062	0	32.8	5.9	31	20	15	3.11	42		50	0	100	0	0	0	0	0	0	0		0	0	0		0	3	0	2	3	12	2	2	3	2	2	1	2	1		3	4	2014-09-16	3	1	4
CMA8	3	963	1	1032	0	30.5	5.88	48	32	25	4.18	56.7		25	2	50	2	2	1	1	0	0	1		0	0	0		0	0	0	2	3	12	2	2	3	2	3	1	2	1		4	4	2014-09-17	2	2	4
CMA9	3	964	1	1053	1	29.5	5.87	45	30	22	0.82	10.9		73	11	146	11	17	13	2	1	0	3		0	0	0		3	5	3	2	3	12	1	2	2	2	2	2	2	2		1	4	2014-09-16	2	1	4
CMA11	3	965	1	84	0	26.4	6.07	44	29	22	5.07	64.3		33	0	66	0	0	0	0	0	0	0		0	0	0		0	0	0	2	3	12	6	2	1	1	1	1	2	1		4	4	2014-09-16	1	1	4
CMA12	3	966	1	389																												2	3	12	5	1										2014-09-17
CMA17	3	967	1	665																												1	3	12	3	2										2014-07-14
CMA21	3	968	1	184																												1	3	12	7	2										2014-07-14
CMC1	3	969	1	245	11	26.8	5.6	20	13	10	5.64	69.6		90	27	180	32	47	26	4	6	1	10		0	0	0		0	0	0	2	3	13	6	2	1	1	1	2	2	1		2	4	2014-09-14	2	2	4
CMC2	3	970	1	576	2	28.1	4.91	29	19	14	0.34	1		64	4	128	4	6	2	0	2	0	0		0	0	0		0	0	0	2	3	13	6	2	1	1	1	1	2	1		1	4	2014-09-27	1	2	4
CMC3	3	971	1	448																												2	3	13	4	1										2014-09-27
CMC7	3	972	1	644																												1	3	13	7	2										2014-09-27
CMC9	3	973	1	146																												2	3	13	4	1										2014-09-27
CMC10	3	974	1	193																												2	3	13	3	1										2014-09-19
CMC11	3	975	1	218																												2	3	13	4	1										2014-09-19
CMC12	3	976	1	578	1	27.1	5.51	26	16	12	0.04	0.8		63	8	126	8	10	4	3	2	0	1		0	0	0		1	0	11	2	3	13	1	2	2	2	1	1	2	1		4	4	2014-09-26	1	1	4
CMC13	3	977	1	618	20	29.4	5.3	35	24	18	2.13	27.6		126	33	252	43	119	74	4	21	28	6		0	0	0		0	1	8	2	3	13	1	2	1	2	1	2	2	1		1	4	2014-09-27	2	3	4
CMC14	3	978	1	374	4	26.8	5.7	26	17	14	1.26	15.7		43	7	86	8	13	9	0	0	1	0		0	0	0		0	0	3	2	3	13	1	2	2	2	1	2	2	1		4	4	2014-09-14	2	1	4
CMC20	3	979	1	441																												1	3	13	1	2										2014-09-27
CMC21	3	980	1	187																												1	3	13	1	2										2014-09-27
CMT1	3	981	1	429																												1	3	15	6
CMT4	3	982	1	746																												1	3	15	1
CMT5	3	983	1	514																												1	3	15	1
CMT6	3	984	1	218																												1	3	15	3
CMT7	3	985	1	492																												1	3	15	1
CMT8	3	986	1	301																												1	3	15	1
CMT10	3	987	1	499																												1	3	15	2
CMTT2	3	988	1	1234	1									31	14	62	20	28	21	3	3	0	0		0	7	0		0	0	0	2	3	16	1	2	1	2	1	2	2	1		1	4	2014-09-24	3	1	4
CMTT3	3	989	1	561	71	30.5	4.52	12	8	6	2.96	39.7		109	56	218	76	176	57	2	46	0	1		0	0	12		0	2	0	2	3	16	1	2	3	2	2	2	2	1		1	4	2014-09-24	3	2	4
CMTT4	3	990	1	408	6	30.4	4.83	21	11	6	3.1	42.6		99	30	198	38	70	42	10	12	0	1		0	0	0		0	1	0	2	3	16	1	2	2	2	1	1	2	1		3	4	2014-09-23	3	1	4
CMTT5	3	991	1	735	28	32.5	5.05	23	15	12	3.97	54.6		67	38	134	53	192	138	8	18	0	1		0	1	3		0	4	1	2	3	16	1	2	1	2	1	2	2	1		3	4	2014-09-22	3	1	4
CMTT6	3	992	1	861	0	28.1	4.77	19	12	9	0.57	7.5		24	4	48	4	4	4	0	0	0	0		0	0	0		1	5	0	2	3	16	9	2	1	2	1	1	2	1		4	4	2014-09-24	1	1	4
CMTT8	3	993	1	260	0	24.7	4.65	7	4	3	5.3	61.3		53	5	106	5	5	4	0	1	0	0		0	0	0		0	0	0	2	3	16	7	2	1	1	1	1	2	1		1	4	2014-09-23	1	1	4
CMTT9	3	994	1	179	0	26.5	3.8	15	10	7	2.81	35.6		56	4	112	4	4	3	0	1	0	0		0	0	0		0	6	0	2	3	16	4	2	1	2	1	1	1	1		1	4	2014-09-23	1	3	4
CMTT10	3	995	1	314	0	26.5	3.94	9	3	4	4.08	50.1		51	5	102	5	5	3	1	1	0	0		0	0	0		0	0	0	2	3	16	6	2	1	1	1	1	1	1		1	4	2014-09-23	1	1	4
CMG1	3	996	1	259	9	26.6	5.33	18	12	9	2.54	31.2		58	15	116	17	21	9	3	0	15	0		0	0	0		0	0	0	2	3	11	1	2	2	2	2	1	2	1		1	4	2014-09-20	3	1	4
CMG2	3	997	1	480	0	25.1	4.08	9	8	4	0.44	5.4		52	3	104	3	4	1	1	2	0	0		0	0	0		1	1	0	2	3	11	4	2	1	2	1	1	2	1		1	4	2014-09-26	1	1	4
CMG3	3	998	1	246	0	24.8	5.24	37	24	18	0.31	2.7		8	0	16	0	0	0	0	0	0	0		0	0	0		0	0	0	2	3	11	3	2	3	2	2	1	1	1		4	4	2014-09-26	1	1	4
CMG10	3	999	1	180	1	31.6	5.76	19	12	9	4.85	65.9		28	4	46	4	4	2	0	1	2	0		0	0	0		0	0	0	2	3	11	3	2	3	2	2	1	1	1		4	4	2014-09-20	3	1	4
CMG11	3	1000	1	261	0	25.5	5.35	37	24	18	0.08	1		30	0	60	0	0	0	0	0	0	0		0	0	0		1	0	1	2	3	11	4	2	2	2	2	1	1	1		4	4	2014-09-20	1	1	4
CMG12	3	1001	1	334	0	25.7	5.39	43	28	21	0.09	1		19	0	38	0	0	0	0	0	0	0		0	0	0		2	1	19	2	3	11	4	2	2	2	1	1	1	4		4	4	2014-09-20	1	1	4
CMG13	3	1002	1	398	3	27.8	5.16	20	13	10	1.6	20.4		54	8	108	9	14	6	0	5	9	0		0	0	1		1	0	27	2	3	11	3	2	2	2	2	1	2	1		1	4	2014-09-20	2	1	4
CMG14	3	1003	1	125	4	26	3.66	8	3	2	4.04	50.4		25	9	50	11	25	14	4	3	0	0		0	0	0		0	1	0	2	3	11	8	2	1	2	1	1	2	1		1	4	2014-09-26	2	1	4
CMA1	4	1004	1	803	3	27.6	5.16	29	19	14	0.23	3		40	7	80	8	8	5	0	0	2	0		0	0	0		1	0	1	2	3	12	2	2	1	2	1	1	2	1		1	4	2014-11-24	2	1	4
CMA2	4	1005	1	760	0	26.7	5.09	22	14	11	0.29	3.7		24	0	48	0	0	0	0	0	0	0		0	0	0		0	0	0	2	3	12	2	2	1	2	1	1	2	2		4	4	2014-11-24	1	2	4
CMA3	4	1006	1	871	0	26.3	5.13	40	26	21	0.34	4.2		53	10	106	10	14	5	4	5	0	0		0	0	0		0	0	0	2	3	12	4	2	1	2	1	1	1	3		4	4	2014-11-24	1	1	4
CMA5	4	1007	1	838	6	27.3	4.98	30	20	16	0.07	1		75	14	150	15	20	5	5	4	6	6		0	0	0		5	1	0	2	3	12	1	2	1	2	1	1	2	2		3	4	2014-11-24	2	1	4
CMA6	4	1008	1	757	0	30.7	4.77	20	13	10	0.08	1.1		66	1	132	1	1	0	1	0	1	0		0	0	0		0	0	0	2	3	12	2	2	2	2	2	1	2	1		3	4	2014-11-24	3	1	4
CMA7	4	1009	1	1062	0	27.8	5.14	20	13	10	3.46	43.3		63	8	126	8	8	7	0	1	0	0		0	0	0		0	2	8	2	3	12	2	2	2	2	2	1	2	4		3	4	2014-11-25	3	1	4
CMA8	4	1010	1	1032	0	32.3	5.1	34	22	17	0.15	1.4		28	2	56	2	2	2	0	0	0	0		0	0	0		1	0	0	2	3	12	2	2	2	2	2	1	2	1		1	4	2014-11-24	2	1	4
CMA9	4	1011	1	1053	6	27.8	5.21	55	36	27	0.03	0.4		60	25	120	30	44	27	5	6	0	6		0	0	0		0	2	5	2	3	12	1	2	1	2	1	1	2	1		3	4	2014-11-25	2	1	4
CMA11	4	1012	1	84																												1	3	12	6	2										2014-11-24
CMA12	4	1013	1	389																												2	3	12	5	1										2014-11-25
CMA17	4	1014	1	665	1	28.8	4.86	51	34	25				27	4	54	5	5	2	1	1	0	1		0	0	0		0	0	0	2	3	12	3	2	1	2	1	1	2	1		3	4	2014-11-24	2	1	4
CMA21	4	1015	1	184																												1	3	12	7	2										2014-11-24
CMC1	4	1016	1	245	12	27.3	4.9	11	7	5				69	18	138	26	50	35	2	1	9	2		0	0	0		0	0	0	2	3	13	6	2	1	1	1	2	2	1		2	4	2014-11-27	2	1	4
CMC2	4	1017	1	576	1	27.8	4.6	26	16	12				21	6	42	6	6	3	1	1	0	1		0	0	0		0	0	0	2	3	13	6	2	1	1	1	1	2	1		3	4	2014-11-24	1	1	4
CMC3	4	1018	1	448	1	27.9	5.64	19	12	9				13	2	26	2	3	0	1	1	0	0		0	0	0		0	0	0	2	3	13	4	2	1	2	1	2	1	1		2	4	2014-11-27	2	1	4
CMC7	4	1019	1	644																												1	3	13	7	2										2014-11-27
CMC9	4	1020	1	146																												2	3	13	4	1										2014-11-27
CMC10	4	1021	1	193																												2	3	13	3	1										2014-11-27
CMC11	4	1022	1	218	0									7	1	14	1	1	1	0	0	0	0		0	0	0		0	0	0	2	3	13	4	2	1	2	1	1	1	4		4	4	2014-11-27	2	1	4
CMC12	4	1023	1	578	0	26.9	4.5	30	20	15	0.96	11.8		61	2	122	2	2	2	0	0	0	0		0	0	0		0	0	0	2	3	13	1	2	2	2	1	1	2	1		1	4	2014-11-14	1	3	4
CMC13	4	1024	1	618	2	25.2	4.8	39	24	18	0.76	9.4		65	12	130	15	25	21	1	1	1	1		0	0	0		1	0	0	2	3	13	1	2	2	2	1	1	2	1		2	4	2014-11-14	2	3	4
CMC14	4	1025	1	374	4	26.3	4.88	46	32	24	1.32	16.4		37	4	74	5	6	2	0	0	0	0		0	0	0		1	0	0	2	3	13	1	2	2	2	1	1	2	1		4	4	2014-11-14	2	1	4
CMC20	4	1026	1	441																												1	3	13	1	2										2014-11-14
CMC21	4	1027	1	187																												1	3	13	1	2										2014-11-14
CMT1	4	1028	1	429	0	26.1	4.18	11	7	5	3.69	47.4		46	1	92	1	1	0	0	1	0	0		0	0	0		0	0	0	2	3	15	6	2	1	1	1	1	2	1		4	4	2014-11-21	1	1	4
CMT4	4	1029	1	746	14	26.4	5.03	23	15	11	1.55	19.2		80	17	160	18	19	4	1	0	1	0		0	0	0		0	0	0	2	3	15	1	2	1	2	1	1	2	1		2	4	2014-11-20	2	1	4
CMT5	4	1030	1	514	10	27.7	4.8	23	15	11	1.46	18.5		70	16	140	18	19	7	1	1	0	0		0	0	0		0	0	0	2	3	15	1	2	1	2	1	1	2	1		2	4	2014-11-20	3	1	4
CMT6	4	1031	1	218	0	27.5	5.13	66	44	33	0.13	1.5		5	0	10	0	0	0	0	0	0	0		0	0	0		0	0	0	2	3	15	3	2	1	2	1	1	1	2		3	4	2014-11-21	2	1	4
CMT7	4	1032	1	492	9	25.3	4.6	19	12	10	1.95	23.9		49	9	98	10	20	9	0	2	0	0		0	0	0		0	0	0	2	3	15	1	2	1	2	1	1	2	1		1	4	2014-11-22	2	2	4
CMT8	4	1033	1	301	1	24.4	5	18	12	9	1.21	14.2		67	4	134	4	4	3	0	0	0	0		0	0	0		0	0	14	2	3	15	1	2	1	2	1	1	1	1		1	4	2014-11-21	1	3	4
CMT10	4	1034	1	499	0	31.4	4.86	27	18	13	1.94	24.7		31	0	62	0	0	0	0	0	0	0		0	0	0		0	0	0	2	3	15	2	2	1	2	1	1	2	3		3	4	2014-11-21	3	1	4
CMG1	4	1035	1	259	23	30	4.82	18	11	8	1.76	22.6		75	25	150	32	60	35	0	2	32	0		0	0	0		1	0	0	2	3	11	1	2	2	2	1	1	2	2		3	4	2014-11-17	3	2	4
CMG2	4	1036	1	480	0	26.2	4.45	17	11	8	0.39	4.8		52	0	104	0	0	0	0	0	0	0		0	0	0		0	3	9	2	3	11	4	2	1	2	1	1	2	1		4	4	2014-11-16	1	1	4
CMG3	4	1037	1	246	1	25.1	4.8	28	18	14	0.45	5.5		40	5	80	5	5	1	2	1	0	0		2	0	0		0	0	0	2	3	11	3	2	1	2	1	1	2	1		1	4	2014-11-19	1	1	4
CMG10	4	1038	1	180	0									5	0	10	0	0	0	0	0	0	0		0	0	0		0	0	0	2	3	11	3	2	1	2	1	1	2	4		3	4	2014-11-17	3	1	4
CMG11	4	1039	1	261	0	26.8	4.54	13	8	6	2.63	34.3		34	0	68	0	0	0	0	0	0	0		0	0	0		0	0	0	2	3	11	4	2	1	2	1	1	1	1		1	4	2014-11-17	1	1	4
CMG12	4	1040	1	334	0	25.7	4.77	22	15	11	0.09	0.8		16	0	32	0	0	0	0	0	0	0		0	0	0		0	0	0	2	3	11	4	2	1	2	1	1	1	3		4	4	2014-11-17	1	1	4
CMG13	4	1041	1	398	1	25.2	4.66	16	10	8	2.12	25.7		64	11	128	12	12	6	5	0	0	0		9	0	0		0	0	0	2	3	11	3	2	1	2	1	1	2	2		1	4	2014-11-18	2	2	4
CMG14	4	1042	1	125	8	26	4.06	7	5	4	4.43	54.4		37	6	74	7	17	6	1	2	0	0		0	0	0		0	0	0	2	3	11	6	2	1	1	1	1	2	1		4	4	2014-11-19	2	1	4
CMA1	5	1043	1	803	4	24.6	5.46	29	19	14	1.59	18.9		22	6	44	10	21	15	1	1	1	2		0	0	0		0	0	0	2	3	12	2	2	2	2	1	1	2	1		4	4	2015-01-26	2	1	4
CMA2	5	1044	1	760	0	25	5.55	50	33	25	0.64	7.6		10	1	20	1	1	1	0	0	0	0		0	0	0		0	0	0	2	3	12	2	2	1	2	1	1	2	3		4	4	2015-01-26	1	1	4
CMA3	5	1045	1	871																												2	3	12	4	1										2015-01-25
CMA5	5	1046	1	838	22	28.5	5.05	32	21	15	3.2	41.2		34	17	68	26	87	59	1	5	2	4		0	0	0		1	0	0	2	3	12	1	2	1	2	1	1	1	2		1	4	2015-01-25	2	2	4
CMA6	5	1047	1	757	3	27.6	4.97	44	29	22	6.13	64.3		31	7	62	12	14	10	0	1	2	0		0	0	0		2	1	0	2	3	12	2	2	3	2	2	1	2	1		1	4	2015-01-25	3	1	4
CMA7	5	1048	1	1062	4	27.1	5.47	35	23	17	3.56	45.4		47	29	94	41	96	54	8	30	3	35		0	0	0		0	0	11	2	3	12	2	2	3	2	2	2	2	3		3	4	2015-01-25	3	1	4
CMA8	5	1049	1	1032	1	28.5	5.19	44	30	22	0.69	9		26	14	52	16	26	19	0	6	0	3		0	0	0		1	0	0	2	3	12	2	2	2	2	1	1	2	1		4	4	2015-01-26	2	1	4
CMA9	5	1050	1	1053	1	24.3	5.61	39	26	20				54	1	108	1	1	0	0	0	0	0		0	0	0		0	0	0	2	3	12	1	2	1	2	1	1	1	2		3	4	2015-01-25	2	3	4
CMA11	5	1051	1	84	2	25.3	5.69	41	27	20	5.78	77.4		12	5	24	8	14	5	1	6	0	0		0	0	0		0	0	0	2	3	12	6	2	1	1	1	1	1	1		1	4	2015-01-26	1	1	4
CMA12	5	1052	1	389																												2	3	12	5	1										2015-01-26
CMA17	5	1053	1	665																												2	3	12	3	1										2015-01-26
CMA21	5	1054	1	184	0									18	6	36	6	8	3	2	3	0	0		0	0	0		0	0	0	2	3	12	7	2	1	1	1	1	2	1		1	4	2015-01-26	1	1	4
CMC1	5	1055	1	245	6	26.5	4.97	29	19	14	0.67	8.6		53	19	106	21	31	15	6	4	0	6		0	0	0		0	0	0	2	3	13	6	2	1	1	1	2	2	2		1	4	2015-01-14	2	3	4
CMC2	5	1056	1	576	0	26.5	5.2	39	26	19	0.44	10		35	7	70	10	14	10	1	3	0	4		0	0	0		1	0	5	2	3	13	8	2	1	2	1	1	2	1		4	4	2015-01-27	1	1	4
CMC3	5	1057	1	448																												2	3	13	4	1										2015-01-27
CMC7	5	1058	1	644																												1	3	13	7	2										2015-01-27
CMC9	5	1059	1	146																												2	3	13	4	1										2015-01-27
CMC10	5	1060	1	193																												2	3	13	3	1										2015-01-27
CMC11	5	1061	1	218																												2	3	13	4	1										2015-01-27
CMC12	5	1062	1	578	0	24.8	5.67	11	7	5	4.9	56.2		34	7	68	8	9	2	2	5	0	1		0	0	0		1	0	0	2	3	13	1	2	3	2	1	1	2	1		4	4	2015-01-23	1	2	4
CMC13	5	1063	1	618	5	25	5.05	18	12	9	4.65	56.2		32	4	64	5	8	3	0	0	0	0		0	0	0		0	0	0	2	3	13	1	2	1	2	1	1	2	1		1	4	2015-01-23	2	1	4
CMC14	5	1064	1	374	0	25	5.2	25	16	12	3.67	46.2		43	2	86	2	2	0	2	0	0	0		0	0	0		0	0	0	2	3	13	1	2	2	2	1	1	2	1		4	4	2015-01-23	2	2	4
CMC20	5	1065	1	441	3	27.2	4.9	56	37	26	0.64	8		24	10	48	13	47	34	4	6	0	8		0	0	0		0	0	0	2	3	13	1	2	2	2	2	1	2	3		4	4	2015-01-13	2	3	4
CMC21	5	1066	1	187	0	27.8	6.07	17	12	9	6.21	79.2		49	6	98	6	9	6	1	2	2	3		0	0	0		0	0	0	2	3	13	1	2	1	2	1	2	2	1		2	4	2015-01-27	2	2	4
CMT1	5	1067	1	429																												2	3	15	6	1										2015-01-20
CMT4	5	1068	1	746	5	26.5	5.36	26	18	14	1.55	20.3		48	14	96	15	23	13	3	2	4	2		0	0	0		0	2	0	2	3	15	1	2	2	2	1	2	2	1		1	4	2015-01-20	2	1	4
CMT5	5	1069	1	514	5	28.6	5.4	30	22	16	3.55	48.8		60	21	120	29	46	35	4	2	7	8		0	0	0		1	0	0	2	3	15	1	2	3	2	2	1	2	3		4	4	2015-01-20	3	2	4
CMT6	5	1070	1	218																												2	3	15	3	1										2015-01-20
CMT7	5	1071	1	492	0	25.5	5.7	50	33	24	3.08	30		4	3	8	3	7	4	1	2	0	1		0	0	0		0	0	0	2	3	15	1	2	1	2	1	1	1	1		4	4	2015-01-21	2	1	4
CMT8	5	1072	1	301	0	26	5	24	16	12	0.99	10.6		50	5	100	5	5	3	2	0	0	1		0	0	0		0	0	9	2	3	15	1	2	1	2	1	1	2	1		4	4	2015-01-20	1	1	4
CMT10	5	1073	1	499	32	29.8	5.88	29	19	14	2.06	27.7		23	15	46	24	55	19	1	3	22	3		0	0	0		0	0	0	2	3	15	2	2	1	2	1	1	2	1		3	4	2015-01-21	3	1	4
CMG1	5	1074	1	259	60	25.9	5.25	38	25	19	0.84	10.3		55	21	110	28	84	21	3	0	9	1		0	0	0		0	8	0	2	3	11	1	2	3	2	2	2	2	1		1	4	2015-01-15	3	1	4
CMG2	5	1075	1	480	16	26.3	5.08	14	9	7	1.42	17.6		52	12	104	15	21	1	1	3	0	0		0	0	0		0	0	0	2	3	11	4	2	3	2	1	1	1	1		4	4	2015-01-17	1	1	4
CMG3	5	1076	1	246																												2	3	11	3	1										2015-01-15
CMG10	5	1077	1	180																												2	3	11	3	1										2015-01-15
CMG11	5	1078	1	261	0	24.1	5.41	64	42	33	1.48	17.3		14	0	28	0	0	0	0	0	0	0		0	0	0		2	0	0	2	3	11	4	2	2	2	1	1	1	1		4	4	2015-01-15	1	1	4
CMG12	5	1079	1	334																												2	3	11	4	1										2015-01-15
CMG13	5	1080	1	398																												2	3	11	3	1										2015-01-15
CMG14	5	1081	1	125																												2	3	11	6	1										2015-01-15
CMA1	6	1082	1	803	7	24.3					5.7	52.1		82	16	164	20	27	3	16	1	0	0		0	0	0		0	0	0	2	3	12	2	2	2	2	2	2	1	4		1	4	2015-03-25	2	1	4
CMA2	6	1083	1	760	0	28.4						31.3		18	0	36	0	0	0	0	0	0	0		0	0	0		0	11	0	2	3	12	2	2	2	2	3	1	2	3		4	4	2015-03-26	1	1	4
CMA3	6	1084	1	871																												2	3	12	4	1										2015-03-25
CMA5	6	1085	1	838																												2	3	12	1	1										2015-03-25
CMA6	6	1086	1	757	0	31.4						21		101	6	202	9	10	8	2	0	0	0		0	0	0		8	9	0	2	3	12	2	2	2	2	1	1	1	4		1	4	2015-03-25	3	1	4
CMA7	6	1087	1	1062	0	26.8						21		50	0	100	0	0	0	0	0	0	0		0	0	0		0	0	0	2	3	12	2	2	3	2	2	2	2	4		1	4	2015-03-25	3	1	4
CMA8	6	1088	1	1032	0	28.7						21		22	4	44	8	12	0	5	7	0	0		0	0	0		0	1	0	2	3	12	2	2	1	2	3	1	1	4		4	4	2015-03-26	2	1	4
CMA9	6	1089	1	1053																												2	3	12	1	1										2015-03-26
CMA11	6	1090	1	84	0	27.1						53		84	10	168	16	26	2	20	4	0	0		0	0	0		0	7	0	2	3	12	6	2	1	1	1	1	2	1		1	4	2015-03-26	1	1	4
CMA12	6	1091	1	389																												2	3	12	5	1										2015-03-26
CMA17	6	1092	1	665																												2	3	12	3	1										2015-03-26
CMA21	6	1093	1	184	1	24.2						74.4		98	18	196	24	75	21	31	22	0	1		0	0	0		1	4	0	2	3	12	7	2	1	1	1	1	2	4		1	4	2015-03-27	1	1	4
CMC1	6	1094	1	245	0	25.3						63.8		49	15	98	16	18	12	5	1	0	5		0	0	0		0	0	0	2	3	13	6	2	1	1	1	1	2	4		1	4	2015-03-14	2	1	4
CMC2	6	1095	1	576	0	27.6						47.8		40	9	80	10	11	10	1	0	0	0		0	0	0		0	12	0	2	3	13	8	2	1	2	1	1	1	4		4	4	2015-03-15	1	1	4
CMC3	6	1096	1	448																												2	3	13	4	1										2015-03-15
CMC7	6	1097	1	644																												1	3	13	7	2										2015-03-15
CMC9	6	1098	1	146																												2	3	13	4	1										2015-03-15
CMC10	6	1099	1	193																												2	3	13	3	1										2015-03-15
CMC11	6	1100	1	218																												2	3	13	4	1										2015-03-15
CMC12	6	1101	1	578																												2	3	13	1	1										2015-03-15
CMC13	6	1102	1	618	0									0	0	0	0	0	0	0	0	0	0		0	0	0		0	0	0	2	3	13	1	2	2	2	1	1	1	4		4	4	2015-03-14	2	4	4
CMC14	6	1103	1	374	0	24.6						41		10	0	20	0	0	0	0	0	0	0		0	0	0		0	0	0	2	3	13	1	2	3	2	2	1	2	4		4	4	2015-03-14	2	3	4
CMC20	6	1104	1	441	0	26.4						57		60	1	120	1	1	0	1	0	0	0		0	0	0		4	1	0	2	3	13	1	2	2	2	1	1	2	4		4	4	2015-03-27	2	1	4
CMC21	6	1105	1	187	0	26.7						47.7		51	13	102	15	19	10	8	1	0	3		0	0	0		0	0	0	2	3	13	1	2	2	2	1	1	2	4		2	4	2015-03-14	2	3	4
CMT1	6	1106	1	429																												2	3	15	6	1										2015-03-20
CMT4	6	1107	1	746	1	25.6						32		81	10	162	12	17	7	5	4	1	2		0	0	0		0	14	0	2	3	15	1	2	2	2	1	1	2	4		1	4	2015-03-20	2	3	4
CMT5	6	1108	1	514	2	26.8						31		109	30	218	30	60	51	6	1	6	2		1	0	0		0	0	0	2	3	15	1	2	3	2	3	1	2	4		1	4	2015-03-20	3	2	4
CMT6	6	1109	1	218																												1	3	15	3											2015-03-20
CMT7	6	1110	1	492	0	25.2						43.6		77	1	154	1	1	0	0	1	0	1		0	0	0		0	2	0	2	3	15	1	2	1	2	3	1	1	4		1	4	2015-03-22	2	3	4
CMT8	6	1111	1	301	0	24.6						41.3		35	6	70	8	12	12	0	0	0	0		0	0	0		6	0	0	2	3	15	1	2	1	2	1	1	1	4		1	4	2015-03-22	1	1	4
CMT10	6	1112	1	499	0	26.4						21		56	14	112	16	17	8	8	1	5	2		0	0	0		0	2	0	2	3	15	2	2	1	2	1	2	2	4		3	4	2015-03-21	3	1	4
CMG1	6	1113	1	259	3	29.7						55		107	24	214	32	44	22	9	10	10	4		0	0	0		15	25	0	2	3	11	1	2	3	2	2	2	2	4		1	4	2015-03-16	3	1	4
CMG2	6	1114	1	480	0									3	0	6	0	0	0	0	0	0	0		0	0	0		2	0	1	2	3	11	4	2	3	2	1	1	1	4		4	4	2015-03-16	1	3	4
CMG3	6	1115	1	246																												2	3	11	3	1										2015-03-16
CMG10	6	1116	1	180																												2	3	11	3	1										2015-03-16
CMG11	6	1117	1	261	0									13	0	26	0	0	0	0	0	0	0		0	0	0		3	7	0	2	3	11	4	2	3	2	1	1	1	4		4	4	2015-03-17	1	1	4
CMG12	6	1118	1	334																												2	3	11	4	1										2015-03-16
CMC8	2	1119	1	125	1									27	3	54	4	6	2	1	2	0	0		0	0	0		0	0	0	2	3	13	4	2	1	2	1	1	1	2		1	4	2015-03-16	2	3	4
RIO CATANAL	5	1120	1	74	0	26.4	5.69	22	14	11	6.31	80.1		83	12	166	12	16	11	2	3	4	6		0	0	0		0	0	0	2	3	15	0	2	1	1	1	2	2	1		1	4	2015-01-30	2	1	4
RIO TAIBRAPA	5	1121	1	79	10	24.5	6.16	15	9	7	5.64	68.9		72	19	144	23	44	24	5	5	3	1		0	0	0		0	0	0	2	3	15	0	2	1	1	1	1	2	1		1	4	2015-01-30	2	2	4
RIO CATANAL	6	1122	1	74	0									62	2	124	2	2	1	1	0	0	0		0	0	0		0	0	0	2	3	15	0	2	1	1	1	1	2	1		1	4	2015-03-22	2	1	4
CMG13	6	1123	1	398																												2	3	11	3	1										2015-03-16
CMG14	6	1124	1	125																												2	3	11	6	1										2015-03-16
CPK11	2	1125	1	515																												1	2	6	6	2										2015-03-16
CPK9	6	1126	1	21																												1	2	7	6	2										2013-11-29
CPK10	6	1127	1	48																												2	2	7	5	1										2013-11-29
CPK11	6	1128	1	515																												1	2	7	6	2										2013-11-29
CPK11	2	1129	1	515																												1	2	7	6	2										2013-11-29
D	2	1130	0																													1	2	7		2										2013-11-29
[truncated: 34 more columns]
